# Supplementary material for: Genetic diversity and potential routes of transmission of Mycobacterium bovis in Mozambique
Source: PLoS Negl Trop Dis. 2018 Jan 18;12(1):e0006147. doi: 10.1371/journal.pntd.0006147 (PMC5772998; doi:10.1371/journal.pntd.0006147)
Supplement: S1 Table — The table indicates Sample ID; Source code (Xx00000 –province, 00Xx000 –district, 0000Xx–type of farm and 000000X –the farm; Mp–Maputo, Gz–Gaza, Ih–Inhambane, Sf- Sofala, Mn–Manica, Tt–Tete, Np–Nampula, Ni–Niassa; Bo–Boane, Ct–Catuane, Mt–Matutuine, Mh–Manhiça, Mg–Magude, Mr–Marracuene, Nm–Namaacha, Cb–Chibuto, Mc–Macia, Zv–Zavala, Mb–Morrumbene, Pa–Panda, Gv–Govuro; Ma—Machanga, Bz–Buzi; Gd–Gondola, Mn–Manica, Ag–Angoche, Cu–Cumba; Ch- Changara; Cm–comercial, Ss–small-scale, NI—Not identified, X–Not known, ND–Not done, NR- No result); 43 number spoligotypes profiles; spoligopattern; source; district; province; species from where M. bovis was isolated; Regions of Difference (RD); MIRU Code; multiple-locus variable-number tandem repeat analysis (MLVA); Origin; Af1; Af2; Eu1. (XLSX) [file pntd.0006147.s003.xlsx]

## Sheet: Sheet1
Sample ID	Source Code	Spoligotype patterns	Mbovis.org	Source	District	Province	Species	Regions of Difference (RD)			MIRU Code	MLVA MtbC	Origin
								Af1	Af2	Eu1
2094	GzCbCm1	gccgggggcggggggcggggggggggggggggggggggccccc	SB0961	Ganglion	Chibuto	Gaza	Cattle						Laboratory
594	GzMcCm1	ggcggcgcccccgggcggggggggggggggggggggggccccc	SB0140	Ganglion	Macia	Gaza	Cattle						Laboratory
1120	GzMcNIX	ggcggcgcccccgggcggggggggggggggggggggggccccc	SB0140	Ganglion	Macia	Gaza	Cattle				AMZ 13-34	16917-270	Laboratory
1222	GzMcNIX	ggcggcgcccccgggcggggggggggggggggggggggccccc	SB0140	Ganglion	Macia	Gaza	Cattle	Intact	Intact	Deleted			Laboratory
1348	GzMcNIX	ggcgggggcggggggcggccccccggggggggggggggccccc	SB2310	Ganglion	Macia	Gaza	Cattle	Intact	Intact	NR			Laboratory
492	GzMcCm2	gccgggggcggggggcggggggggggggggggggggggccccc	SB0961	Ganglion	Macia	Gaza	Cattle						Laboratory
892	GzMcCm1	ggcggcgcccccgggcggggggggggggggggggggggccccc	SB0140	Ganglion	Macia	Gaza	Cattle	ND	ND	Deleted			Laboratory
1086	GzMcCm1	ggcggcgcccccgggcggggggggggggggggggggggccccc	SB0140	Ganglion	Macia	Gaza	Cattle						Laboratory
2002	GzNISs1	ggcgggggcggggggcggggggggggggggggggggggccccc	SB0120	Ganglion	Matadouro	Gaza	Cattle						Laboratory
2001	GzNINIX	ggcgggggcggggggcggggggggggggggggggggggccccc	SB0120	Ganglion	Mtadouro	Gaza	Cattle						Laboratory
38	IhGvSsX	cccgggcccccccggcggggggggggggggggggggggccccc	SB2305	Ganglion	Govuro	Inhambane	Cattle	ND	Intact	Intact			Prev Study
7MJ	IhGvSsX	cccgggcccccccggcggggggggggggggggggggggccccc	SB2305	Ganglion	Govuro	Inhambane	Cattle	Intact	ND	Intact	AMZ 13-82	16911-1358	Prev Study
12//08	IhGvSsX	gccgggcccccccggcggggggggggggggggggggggccccc	SB2306	Ganglion	Govuro	Inhambane	Cattle	ND	ND	Intact			Prev Study
330	IhGvSsX	gccgggggcggggggcggggggggggggggggcgggggccccc	SB2307	Ganglion	Govuro	Inhambane	Cattle						Laboratory
2143	IhGvSs1	gccgggggcggggggcggggggggggggggggggggggccccc	SB0961	Ganglion	Govuro	Inhambane	Cattle				AMZ 13-65	16911-1358	Laboratory
255	IhGvSs2	gccgggggcggggggcggggggggggggggggggggggccccc	SB0961	Ganglion	Govuro	Inhambane	Cattle						Laboratory
797	IhGvSs2	gccgggggcggggggcggggggggggggggggggggggccccc	SB0961	Ganglion	Govuro	Inhambane	Cattle	Intact	Intact	NR			Laboratory
2006	IhGvSs2	gccgggggcggggggcggggggggggggggggggggggccccc	SB0961	Ganglion	Govuro	Inhambane	Cattle	Intact	NR	NR			Laboratory
2010	IhGvSs2	gccgggggcggggggcggggggggggggggggggggggccccc	SB0961	Ganglion	Govuro	Inhambane	Cattle	Intact	NR	NR			Laboratory
2147	IhGvSs2	gccgggggcggggggcggggggggggggggggggggggccccc	SB0961	Lung	Govuro	Inhambane	Cattle				AMZ 13-67	16910-1358	Laboratory
983	IhGvSs3	gccgggggcggggggcggggggggggggggggggggggccccc	SB0961	Ganglion	Govuro	Inhambane	Cattle						Laboratory
293	IhGvSs4	gccgggggcggggggcggggggggggggggggggggggccccc	SB0961	Ganglion	Govuro	Inhambane	Cattle						Laboratory
36	IhGvSsX	gccgggggcggggggcggggggggggggggggggggggccccc	SB0961	Ganglion	Govuro	Inhambane	Cattle				AMZ 13-09	16911-1358	Prev Study
37	IhGvSsX	gccgggggcggggggcggggggggggggggggggggggccccc	SB0961	Ganglion	Govuro	Inhambane	Cattle				AMZ 13-10	16911-1358	Prev Study
39	IhGvSsX	gccgggggcggggggcggggggggggggggggggggggccccc	SB0961	Ganglion	Govuro	Inhambane	Cattle				AMZ 13-11	16911-1359	Prev Study
40	IhGvSsX	gccgggcccccccggcggggggggggggggggggggggccccc	SB2306	Ganglion	Govuro	Inhambane	Cattle				AMZ 13-12	16911-1358	Prev Study
41	IhGvSsX	gccgggggcggggggcggggggggggggggggggggggccccc	SB0961	Ganglion	Govuro	Inhambane	Cattle						Prev Study
42	IhGvSsX	gccgggggcggggggcggggggggggggggggggggggccccc	SB0961	Ganglion	Govuro	Inhambane	Cattle						Prev Study
43	IhGvSsX	gccgggggcggggggcggggggggggggggggggggggccccc	SB0961	Ganglion	Govuro	Inhambane	Cattle				AMZ 13-13	16911-1358	Prev Study
44	IhGvSsX	gccgggggcggggggcggggggggggggggggggggggccccc	SB0961	Ganglion	Govuro	Inhambane	Cattle	Intact	Intact	Intact	AMZ 13-14	?-1358	Prev Study
46	IhGvSsX	gccgggggcggggggcggggggggggggggggggggggccccc	SB0961	Ganglion	Govuro	Inhambane	Cattle				AMZ 13-15	16911-1358	Prev Study
47	IhGvSsX	gccgggggcggggggcggggggggggggggggggggggccccc	SB0961	Ganglion	Govuro	Inhambane	Cattle	Intact	Intact	Intact			Prev Study
48	IhGvSsX	gccgggggcggggggcggggggggggggggggggggggccccc	SB0961	Ganglion	Govuro	Inhambane	Cattle						Prev Study
49	IhGvSsX	gccgggggcggggggcggggggggggggggggggggggccccc	SB0961	Ganglion	Govuro	Inhambane	Cattle				AMZ 13-16	16914-1356	Prev Study
50	IhGvSsX	gccgggggcggggggcggggggggggggggggggggggccccc	SB0961	Ganglion	Govuro	Inhambane	Cattle	Intact	Intact	Intact			Prev Study
52	IhGvSsX	gccgggggcggggggcggggggggggggggggggggggccccc	SB0961	Ganglion	Govuro	Inhambane	Cattle						Prev Study
55	IhGvSsX	gccgggggcggggggcggggggggggggggggggggggccccc	SB0961	Ganglion	Govuro	Inhambane	Cattle						Prev Study
59	IhGvSsX	gccgggggcggggggcggggggggggggggggggggggccccc	SB0961	Ganglion	Govuro	Inhambane	Cattle				AMZ 13-18	16911-1358	Prev Study
61	IhGvSsX	gccgggggcggggggcggggggggggggggggggggggccccc	SB0961	Ganglion	Govuro	Inhambane	Cattle	Intact	NR	NR			Prev Study
65	IhGvSsX	gccgggggcggggggcggggggggggggggggggggggccccc	SB0961	Ganglion	Govuro	Inhambane	Cattle						Prev Study
67	IhGvSsX	gccgggggcggggggcggggggggggggggggggggggccccc	SB0961	Ganglion	Govuro	Inhambane	Cattle						Prev Study
68	IhGvSsX	gccgggggcggggggcggggggggggggggggggggggccccc	SB0961	Ganglion	Govuro	Inhambane	Cattle	NR	Intact	NR	AMZ 13-20	?-?	Prev Study
69	IhGvSsX	gccgggggcggggggcggggggggggggggggggggggccccc	SB0961	Ganglion	Govuro	Inhambane	Cattle						Prev Study
70	IhGvSsX	gccgggggcggggggcggggggggggggggggggggggccccc	SB0961	Ganglion	Govuro	Inhambane	Cattle				AMZ 13-21	16911-1358	Prev Study
71	IhGvSsX	gccgggggcggggggcggggggggggggggggggggggccccc	SB0961	Ganglion	Govuro	Inhambane	Cattle						Prev Study
87	IhGvSsX	gccgggggcggggggcggggggggggggggggggggggccccc	SB0961	Ganglion	Govuro	Inhambane	Cattle						Prev Study
*1	IhGvSsX	gccgggggcggggggcggggggggggggggggggggggccccc	SB0961	Ganglion	Govuro	Inhambane	Cattle						Prev Study
*2	IhGvSsX	gccgggggcggggggcggggggggggggggggggggggccccc	SB0961	Ganglion	Govuro	Inhambane	Cattle						Prev Study
*36	IhGvSsX	gccgggggcggggggcggggggggggggggggggggggccccc	SB0961	Ganglion	Govuro	Inhambane	Cattle						Prev Study
04//08	IhGvSsX	gccgggggcggggggcggggggggggggggggggggggccccc	SB0961	Ganglion	Govuro	Inhambane	Cattle	Intact	NR	NR			Prev Study
05	IhGvSsX	gccgggggcggggggcggggggggggggggggggggggccccc	SB0961	Ganglion	Govuro	Inhambane	Cattle						Prev Study
09//04	IhGvSsX	gccgggggcggggggcggggggggggggggggggggggccccc	SB0961	Ganglion	Govuro	Inhambane	Cattle	Intact	Intact	NR	AMZ 13-80	16923-1358	Prev Study
13//08	IhGvSsX	gccgggggcggggggcggggggggggggggggggggggccccc	SB0961	Ganglion	Govuro	Inhambane	Cattle						Prev Study
13MJ	IhGvSsX	gccgggggcggggggcggggggggggggggggggggggccccc	SB0961	Ganglion	Govuro	Inhambane	Cattle	Intact	NR	NR			Prev Study
7//08	IhGvSsX	gccgggggcggggggcggggggggggggggggggggggccccc	SB0961	Ganglion	Govuro	Inhambane	Cattle						Prev Study
35	IhGvSsX	ggcggcgcccccgggcggggggggggggggggggggggccccc	SB0140	Ganglion	Govuro	Inhambane	Cattle						Prev Study
2008	IhGvSs2	ggcgggggcggggggcggggggggggggggggggggggccccc	SB0120	Lung	Govuro	Inhambane	Cattle						Laboratory
343	IhIhSs1	gccgggggcggggggcggggggggggggggggcgggggccccc	SB2307	Ganglion	inhambane	Inhambane	Cattle						Laboratory
896	IhIhSs2	gccgggggcggggggcggggggggggggggggggggggccccc	SB0961	Ganglion	inhambane	Inhambane	Cattle						Laboratory
515	InIhSs3	gccgggggcggggggcggggggggggggggggggggggccccc	SB0961	Ganglion	inhambane	Inhambane	Cattle				AMZ 13-30	16911-1358	Laboratory
258	IhIhSs4	gccgggggcggggggcggggggggggggggggggggggccccc	SB0961	Ganglion	inhambane	Inhambane	Cattle						Laboratory
485	InIhSs5	ggcggcgcccccgggcggggggggggggggggggggggccccc	SB0140	Ganglion	inhambane	Inhambane	Cattle	Intact	Intact	Deleted			Laboratory
2105	IhMbSs1	gccgggggcggggggcggggggggggggggggggggggccccc	SB0961	Ganglion	Morrumbene	Inhambane	Cattle				AMZ 13-47	16920-1358	Laboratory
881	IhPaSs1	gccgggcccccccggcggggggggggggggggggggggccccc	SB2306	Ganglion	Panda	Inhambane		ND	ND	Intact	AMZ 13-32	16911-1358	Laboratory
2070	IhPaSs2	gccgggggcggggggcggggggggggggggggggggggccccc	SB0961	Ganglion	Panda	Inhambane	Cattle						Laboratory
256	IhPaSs1	ggcgggggcggggggcggggggggggggggggggggggccccc	SB0120	Ganglion	Panda	Inhambane	Cattle						Laboratory
2106	IhZvSs2	gccgggggcggggggcgggggggggggggcggggggggccccc	SB1099	Ganglion	Zavala	Inhambane	Cattle	Intact	ND	Intact	AMZ 13-48	16918-1358	Laboratory
2163	IhZvSs2	gccgggggcggggggcggggggggggggggggggggggccccc	SB0961	Ganglion	Zavala	Inhambane	Cattle						Laboratory
1482	IhZvSs1	gccgggggcggggggcggggggggggggggggggggggccccc	SB0961	Ganglion	Zavala	Inhambane	Cattle				AMZ 13-35	16911-1358	Laboratory
91	MnMnCm1	gccgggggcggggggcggggggggggggggggggggggccccc	SB0961	Ganglion	Manica	Manica	Cattle	Intact	NR	NR			Prev Study
93	MnMnCm1	gccgggggcggggggcggggggggggggggggggggggccccc	SB0961	Ganglion	Manica	Manica	Cattle				AMZ 13-22	16915-1358	Prev Study
95	MnMnCm1	gccgggggcggggggcggggggggggggggggggggggccccc	SB0961	Ganglion	Manica	Manica	Cattle	Intact	Intact	NR			Prev Study
96	MnMnCm1	gccgggggcggggggcggggggggggggggggggggggccccc	SB0961	Ganglion	Manica	Manica	Cattle	ND	ND	Intact	AMZ 13-23	16916-1358	Prev Study
98	MnMnCm1	gccgggggcggggggcggggggggggggggggggggggccccc	SB0961	Ganglion	Manica	Manica	Cattle				AMZ 13-24	16915-1358	Prev Study
99	MnMnCm1	gccgggggcggggggcggggggggggggggggggggggccccc	SB0961	Ganglion	Manica	Manica	Cattle	Intact	Intact	NR			Prev Study
100	MnMnCm1	gccgggggcggggggcggggggggggggggggggggggccccc	SB0961	Ganglion	Manica	Manica	Cattle						Prev Study
2352	MnGnCm1	gccgggggcggggggcggggggggggggggggggggggccccc	SB0961	Ganglion	Gondola	Manica	Cattle				AMZ 13-94	?-1358	Other
2354	MnGnCm1	gccgggggcggggggcggggggggggggggggggggggccccc	SB0961	Ganglion	Gondola	Manica	Cattle				AMZ 13-95	?-1358	Other
2391	MnGnCm1	gccgggggcggggggcggggggggggggggggggggggccccc	SB0961	Ganglion	Gondola	Manica	Cattle				AMZ 13-96	?-1358	Other
2408	MnGnCm1	gccgggggcggggggcggggggggggggggggggggggccccc	SB0961	Ganglion	Gondola	Manica	Cattle				AMZ 13-97	?-1358	Other
656	MnGnSs1	gccgggggcggggggcggggggggggggggggggggggccccc	SB0961	Ganglion	Gondola	Manica	Cattle	Intact	Intact	Intact			Laboratory
92	MnMnCm1	gccgggggcggggggcggggggggggggggggggggggccccc	SB0961	Ganglion	Manica	Manica	Cattle						Prev Study
2013	MnMnCm1	gccgggggcggggggcggggggggggggggggggggggccccc	SB0961	Milk	Manica	Manica	Cattle	Intact	NR	NR			Prev Study
2015	MnMnCm1	gccgggggcggggggcggggggggggggggggggggggccccc	SB0961	Milk	Manica	Manica	Cattle	Intact	NR	NR	AMZ 13-36	?-?	Prev Study
2018	MnMnCm1	gccgggggcggggggcggggggggggggggggggggggccccc	SB0961	Milk	Manica	Manica	Cattle	Intact	NR	NR			Prev Study
97	MnMnCm1	ggcgggggcggggggcggggggggggggggggggggggccccc	SB0120	Ganglion	Manica	Manica	Cattle						Prev Study
2026	MnMnCm1	ggcgggggcggggggcggggggggggggggggggggggccccc	SB0120	Ganglion	Manica	Manica	Cattle						Prev Study
2028	MnMnCm1	gccgggggcggggggcgggggggggggggcggggggggccccc	SB1099	Ganglion	Manica	Manica	Cattle				AMZ 13-37	16918-1358	Prev Study
914	MnMnSs1	gccgggggcggggggcggggggggggggggggggggggccccc	SB0961	Ganglion	Matadouro	Manica	Cattle						Laboratory
851	MnMnSs2	gccgggggcggggggcggggggggggggggggggggggccccc	SB0961	Ganglion	Matadouro	Manica	Cattle						Laboratory
269	MpNmNIX	ggcggcgcccccgggcggggggggggggggggggggggccccc	SB0140	Ganglion	Namaacha	Maputo	Cattle						Laboratory
143	MpBoSs1	ggcggcgcccccgggcggggggggggggggggggggggccccc	SB0140	Ganglion	Boane	Maputo	Cattle	ND	ND	Deleted	AMZ 13-26	16917-270	Laboratory
1010	MpCtSs1	gccgggggcggggggcggggggggggggggggggggggccccc	SB0961	Ganglion	Catuane	Maputo	Cattle	Intact	Intact	NR			Laboratory
2132	MpMgCm1	cccgggcccccggggcggggggggggggggggggggggccccc	SB2311	Ganglion	Magude	Maputo	Cattle						Prev Study
479	MpMgCm1	gccgggggcggggggcggggggggggggggggggggggccccc	SB0961	Ganglion	Magude	Maputo	Cattle	Intact	NR	NR			Laboratory
2114	MpMgCm1	ggcggcgcccccgcccggggggggggggggggggggggccccc	SB0290	Ganglion	Magude	Maputo	Cattle						Prev Study
478	MpMgCm1	ggcggcgcccccgggcggggggggggggggggggggggccccc	SB0140	Ganglion	Magude	Maputo	Cattle	Intact	Intact	Deleted			Laboratory
2113	MpMgCm1	ggcggcgcccccgggcggggggggggggggggggggggccccc	SB0140	Ganglion	Magude	Maputo	Cattle	ND	ND	Deleted	AMZ 13-49	16919-270	Prev Study
2115	MpMgCm1	ggcggcgcccccgggcggggggggggggggggggggggccccc	SB0140	Ganglion	Magude	Maputo	Cattle				AMZ 13-51	16919-270	Prev Study
2117	MpMgCm1	ggcggcgcccccgggcggggggggggggggggggggggccccc	SB0140	Ganglion	Magude	Maputo	Cattle	Intact	ND	Deleted	AMZ 13-52	16919-270	Prev Study
2120	MpMgCm1	ggcggcgcccccgggcggggggggggggggggggggggccccc	SB0140	Ganglion	Magude	Maputo	Cattle				AMZ 13-53	16919-270	Prev Study
2126	MpMgCm1	ggcggcgcccccgggcggggggggggggggggggggggccccc	SB0140	Ganglion	Magude	Maputo	Cattle				AMZ 13-54	16919-270	Prev Study
2128	MpMgCm1	ggcggcgcccccgggcggggggggggggggggggggggccccc	SB0140	Ganglion	Magude	Maputo	Cattle				AMZ 13-55	? - 270	Prev Study
2135	MpMgCm1	ggcggcgcccccgggcggggggggggggggggggggggccccc	SB0140	Ganglion	Magude	Maputo	Cattle				AMZ 13-60	16919-270	Prev Study
2136	MpMgCm1	ggcggcgcccccgggcggggggggggggggggggggggccccc	SB0140	Ganglion	Magude	Maputo	Cattle	ND	ND	Deleted	AMZ 13-61	16719-270	Prev Study
2139	MpMgCm1	ggcggcgcccccgggcggggggggggggggggggggggccccc	SB0140	Ganglion	Magude	Maputo	Cattle						Prev Study
2140	MpMgCm1	ggcggcgcccccgggcggggggggggggggggggggggccccc	SB0140	Ganglion	Magude	Maputo	Cattle						Prev Study
2129	MpMgCm1	ggcggcgcccccgggcggggggggggggggggggggggccccc	SB0140	Ganglion	Magude	Maputo	Cattle	Intact	NR	Deleted	AMZ 13-56	?-?	Prev Study
2133	MpMgCm1	ggcggggcccccgcccggggggggggggggggggggggccccc	SB2124	Ganglion	Magude	Maputo	Cattle						Prev Study
2131	MpMgCm1	ggcggggcccgggcccggggggggggggggggggggggccccc	SB1272	Ganglion	Magude	Maputo	Cattle						Prev Study
E2	MpMhCm1	gccgggggccgggcccggggggggggggggggggggggccccc	SB2304	Milk	Manhica	Maputo	Cattle						Prev Study
2093	MpMhCm1	gccgggggcggggggcggggggggggggggggggggggccccc	SB0961	Lung	Manhica	Maputo	Cattle						Prev Study
20C	MpMhCm1	gccgggggcggggggcggggggggggggggggggggggccccc	SB0961	Ganglion	Manhica	Maputo	Cattle						Prev Study
C19	MpMhCm1	gccgggggcggggggcggggggggggggggggggggggccccc	SB0961	Milk	Manhica	Maputo	Cattle						Prev Study
C8	MpMhCm1	gccgggggcggggggcggggggggggggggggggggggccccc	SB0961	Milk	Manhica	Maputo	Cattle						Prev Study
F36	MpMhCm1	gccgggggcggggggcggggggggggggggggggggggccccc	SB0961	Milk	Manhica	Maputo	Cattle	Intact	NR	NR			Prev Study
660	MpMhCm1	ggcggcgcccccgggcggggggggggggggggggggggccccc	SB0140	Ganglion	Manhica	Maputo	Cattle						Laboratory
734	MpMhCm1	ggcggcgcccccgggcggggggggggggggggggggggccccc	SB0140	Ganglion	Manhica	Maputo	Cattle	Intact	NR	Deleted			Laboratory
2097	MpMhCm1	ggcggcgcccccgggcggggggggggggggggggggggccccc	SB0140	Ganglion	Manhica	Maputo	Cattle				AMZ 13-90	16919-270	Prev Study
2099	MpMhCm1	ggcggcgcccccgggcggggggggggggggggggggggccccc	SB0140	Ganglion	Manhica	Maputo	Cattle	ND	ND	Deleted	AMZ 13-46	16919-270	Prev Study
2311	MpMhCm1	ggcggcgcccccgggcggggggggggggggggggggggccccc	SB0140	Ganglion	Manhica	Maputo	Cattle				AMZ 13-92	16919-270	Other
2312	MpMhCm1	ggcggcgcccccgggcggggggggggggggggggggggccccc	SB0140	Ganglion	Manhica	Maputo	Cattle				AMZ 13-77	16919-270	Other
2313	MpMhCm1	ggcggcgcccccgggcggggggggggggggggggggggccccc	SB0140	Ganglion	Manhica	Maputo	Cattle				AMZ 13-93	16924-270	Other
2318	MpMhCm1	ggcggcgcccccgggcggggggggggggggggggggggccccc	SB0140	Ganglion	Manhica	Maputo	Cattle				AMZ 13-78	16919-270	Other
G22	MpMhCm1	ggcgggggcggggggcgcccccccggggggggggggggccccc	SB2308	Milk	Manhica	Maputo	Cattle						Prev Study
G3	MpMhCm1	ggcgggggcggggggcggggggggggggggggggggggccccc	SB0120	Milk	Manhica	Maputo	Cattle						Prev Study
481	MpMpSs1	gccgggggcggggggcggggggggggggggggggggggccccc	SB0961	Ganglion	Maputo	Maputo	Cattle						Laboratory
394	MpMpNIX	gccgggggcggggggcggggggggggggggggggggggccccc	SB0961	Ganglion	Maputo	Maputo	Cattle	ND	ND	Intact	AMZ 13-28	16911-1359	Laboratory
446	MpMrSs1	gccgggcccccccggcggggggggggggggggggggggccccc	SB2306	Ganglion	Marracuene	Maputo	Cattle						Laboratory
480	MpMrSs2	gccgggggccgggggcggggggggggggggggggggggccccc	SB2309	Ganglion	Marracuene	Maputo	Cattle						Laboratory
643	MpNISs1	gccgggggcggggggcggggggggggggggggggggggccccc	SB0961	Ganglion	Matadouro	Maputo	Cattle						Laboratory
416	MpNISs2	gccgggggcggggggcggggggggggggggggggggggccccc	SB0961	Ganglion	Matadouro	Maputo	Cattle						Laboratory
468	MpNISs3	gccgggggcggggggcggggggggggggggggggggggccccc	SB0961	Ganglion	Matadouro	Maputo	Cattle	Intact	NR	NR			Laboratory
2141	MpMtSs1	gccgggggcggggggcggggggggggggggggggggggccccc	SB0961	Lung	Matutuine	Maputo	Cattle	ND	ND	Intact	AMZ 13-64	16921-1358	Laboratory
*10	NpAgCm1	gccgggggccgggcccggggggggggggggggggggggccccc	SB2304	Ganglion	Angoche	Nampula	Cattle						Prev Study
*6N	NpAgCm1	gccgggggccgggcccggggggggggggggggggggggccccc	SB2304	Ganglion	Angoche	Nampula	Cattle						Prev Study
7 Namp	NpAgCm1	gccgggggcggggggcggggggggggggggggggggggccccc	SB0961	Ganglion	Angoche	Nampula	Cattle	Intact	NR	NR			Prev Study
9 Namp	NpAgCm1	gccgggggcggggggcggggggggggggggggggggggccccc	SB0961	Ganglion	Angoche	Nampula	Cattle	Intact	ND	Intact	AMZ 13-83	16911-1358	Prev Study
348/1	NpAgCm1	ggcgggggcggggggcgcccccccggggggggggggggccccc	SB2308	Ganglion	Angoche	Nampula	Cattle	Intact	Intact	NR			Laboratory
348/2	NpAgCm1	ggcgggggcggggggcggggggggggggggggggggggccccc	SB0120	Ganglion	Angoche	Nampula	Cattle						Laboratory
348/3	NpAgCm1	ggcgggggcggggggcggggggggggggggggggggggccccc	SB0120	Ganglion	Angoche	Nampula	Cattle	Intact	Intact	NR			Laboratory
6 Namp	NpAgCm1	ggcgggggcggggggcggggggggggggggggggggggccccc	SB0120	Ganglion	Angoche	Nampula	Cattle	Intact	Intact	NR			Prev Study
8 Namp	NpAgCm1	ggcgggggcggggggcggggggggggggggggggggggccccc	SB0120	Ganglion	Angoche	Nampula	Cattle	Intact	Intact	NR			Prev Study
2034	NiCuSsX	gccgggggcggggggcggggggggggggggggggggggccccc	SB0961	Ganglion	Cuamba	Niassa	Cattle						Prev Study
2035	NiCuSsX	gccgggggcggggggcggggggggggggggggggggggccccc	SB0961	Ganglion	Cuamba	Niassa	Cattle						Prev Study
2057	NiCuSsX	gccgggggcggggggcggggggggggggggggggggggccccc	SB0961	Ganglion	Cuamba	Niassa	Cattle						Prev Study
2067	NiCuSsX	gccgggggcggggggcggggggggggggggggggggggccccc	SB0961	Ganglion	Cuamba	Niassa	Cattle						Prev Study
2048	NiCuSsX	ggcgggggcggggggcggggggggggggggggggggggccccc	SB0120	Ganglion	Cuamba	Niassa	Cattle						Prev Study
2058	NiCuSsX	ggcgggggcggggggcggggggggggggggggggggggccccc	SB0120	Ganglion	Cuamba	Niassa	Cattle						Prev Study
2064	NiCuSsX	ggcgggggcggggggcggggggggggggggggggggggccccc	SB0120	Ganglion	Cuamba	Niassa	Cattle						Prev Study
2066	NiCuSsX	gccgggggcggggggcgggggggggggggcggggggggccccc	SB1099	Ganglion	Cuamba	Niassa	Cattle				AMZ 13-41	?-?	Prev Study
2068	NiCuSsX	ggcgggggcggggggcggggggggggggggggggggggccccc	SB0120	Ganglion	Cuamba	Niassa	Cattle						Prev Study
11	SfBzSsX	cccgggcccccccggcggggggggggggggggggggggccccc	SB2305	Ganglion	Buzi	Sofala	Cattle						Prev Study
20	SfBzCm2	gccgggggcggggggcggggggggggggggggggggggccccc	SB0961	Ganglion	Buzi	Sofala	Cattle						Prev Study
25	SfBzCm2	gccgggggcggggggcggggggggggggggggggggggccccc	SB0961	Ganglion	Buzi	Sofala	Cattle						Prev Study
7	SfBzSs1	gccgggggcggggggcggggggggggggggggggggggccccc	SB0961	Ganglion	Buzi	Sofala	Cattle						Prev Study
10	SfBzSs2	gccgggggcggggggcggggggggggggggggggggggccccc	SB0961	Ganglion	Buzi	Sofala	Cattle						Prev Study
1	SfBzSsX	gccgggggcggggggcggggggggggggggggggggggccccc	SB0961	Ganglion	Buzi	Sofala	Cattle	Intact	NR	NR			Prev Study
2	SfBzSsX	gccgggggcggggggcggggggggggggggggggggggccccc	SB0961	Ganglion	Buzi	Sofala	Cattle				AMZ 13-02	16910-1368	Prev Study
3	SfBzSsX	gccgggggcggggggcggggggggggggggggggggggccccc	SB0961	Ganglion	Buzi	Sofala	Cattle				AMZ 13-03	16911-1358	Prev Study
4	SfBzSsX	gccgggggcggggggcggggggggggggggggggggggccccc	SB0961	Ganglion	Buzi	Sofala	Cattle	Intact	NR	NR	AMZ 13-04	16912-1358	Prev Study
5	SfBzSsX	gccgggggcggggggcggggggggggggggggggggggccccc	SB0961	Ganglion	Buzi	Sofala	Cattle				AMZ 13-05	16913-1358	Prev Study
6	SfBzSsX	gccgggggcggggggcggggggggggggggggggggggccccc	SB0961	Ganglion	Buzi	Sofala	Goat				AMZ 13-06	16911-1358	Prev Study
12	SfBzSsX	gccgggggcggggggcggggggggggggggggggggggccccc	SB0961	Ganglion	Buzi	Sofala	Cattle	Intact	Intact	NR			Prev Study
13	SfBzSsX	gccgggggcggggggcggggggggggggggggggggggccccc	SB0961	Ganglion	Buzi	Sofala	Cattle						Prev Study
14	SfBzSsX	gccgggggcggggggcggggggggggggggggggggggccccc	SB0961	Ganglion	Buzi	Sofala	Cattle	Intact	Intact	NR			Prev Study
15	SfBzSsX	gccgggggcggggggcggggggggggggggggggggggccccc	SB0961	Ganglion	Buzi	Sofala	Cattle						Prev Study
16	SfBzSsX	gccgggggcggggggcggggggggggggggggggggggccccc	SB0961	Ganglion	Buzi	Sofala	Cattle						Prev Study
17	SfBzSsX	gccgggggcggggggcggggggggggggggggggggggccccc	SB0961	Ganglion	Buzi	Sofala	Cattle						Prev Study
8	SfBzCm1	gccgggggcggggggcggggggggggggggggggggggccccc	SB0961	Ganglion	Buzi	Sofala	Cattle				AMZ 13-08	16911-1358	Prev Study
24	SfBzSsX	ggcgggggcggggggcggggggggggggggggggggggccccc	SB0120	Ganglion	Buzi	Sofala	Cattle						Prev Study
2160	SfMaSs1	gccgggggcggggggcggggggggggggggggggggggccccc	SB0961	Ganglion	Machanga	Sofala	Cattle				AMZ 13-69	16911-1358	Laboratory
2159	SfMaSs1	gccgggggcggggggcggggggggggggggggggggggccccc	SB0961	Ganglion	Machaga	Sofala	Cattle				AMZ 13-68	16911-1358	Laboratory
584	SfMaSs2	gccgggggcggggggcggggggggggggggggggggggccccc	SB0961	Ganglion	Machanga	Sofala	Cattle						Laboratory
289	SfMaSs3	gccgggggcggggggcggggggggggggggggggggggccccc	SB0961	Ganglion	Machanga	Sofala	Cattle	Intact	Intact	Intact			Laboratory
2144	SfMaSs4	gccgggggcggggggcggggggggggggggggggggggccccc	SB0961	Ganglion	Machanga	Sofala	Cattle	Intact	Intact	NR	AMZ 13-66	16922-1356	Laboratory
701	SfMaSs5	ggcgggggcggggggcggggggggggggggggggggggccccc	SB0120	Ganglion	Machanga	Sofala	Cattle						Laboratory
282	TtChNIX	gccgggggcggggggcggggggggggggggggggggggccccc	SB0961	Ganglion	Changara	Tete	Cattle						Laboratory
