# Supplementary material for: Genetic diversity and potential routes of transmission of Mycobacterium bovis in Mozambique
Source: PLoS Negl Trop Dis. 2018 Jan 18;12(1):e0006147. doi: 10.1371/journal.pntd.0006147 (PMC5772998; doi:10.1371/journal.pntd.0006147)
Supplement: S2 Table — The table indicates sample ID; reference from the work from where that data was collected; geographical code; African region; sub-region; species; collection date; MIRU-VNTR profile and spoligopatterns. (XLSX) [file pntd.0006147.s004.xlsx]

## Sheet: Codes
Sample ID	Reference	Region Code	African Region	Subregion	Species	Collection Date	ETR A 2165	ETR B 2461	ETR C 577	ETR D 580	ETR E 3192		Spoligotype
BUF1	Sanou 2014	BUF	Central/Western Africa	Burkina Faso	CAT	2011	4	2	5	3	3	0	SB2282
BUF2	Sanou 2014	BUF	Central/Western Africa	Burkina Faso	HUM	2009	7	2	5	2	3	0	SB2283
BUF3	Sanou 2014	BUF	Central/Western Africa	Burkina Faso	CAT	2011	7	2	5	3	3	0	SB1398
BUF4	Sanou 2014	BUF	Central/Western Africa	Burkina Faso	CAT	2011	7	2	5	3	3	0	SB1398
BUF5	Sanou 2014	BUF	Central/Western Africa	Burkina Faso	CAT	2011	7	2	5	3	3	0	SB2285
BUF6	Sanou 2014	BUF	Central/Western Africa	Burkina Faso	CAT	2011	4	5	5	3	3	0	SB0857
BUF7	Sanou 2014	BUF	Central/Western Africa	Burkina Faso	HUM	2011	5	4	5	3	2	0	SB0300
BUF8	Sanou 2014	BUF	Central/Western Africa	Burkina Faso	HUM	2011	5	4	5	3	2	0	SB0300
BUF9	Sanou 2014	BUF	Central/Western Africa	Burkina Faso	CAT	2011	5	4	5	3	3	0	SB0300
BUF10	Sanou 2014	BUF	Central/Western Africa	Burkina Faso	CAT	2011	5	5	5	3	3	0	SB2286
BUF11	Sanou 2014	BUF	Central/Western Africa	Burkina Faso	CAT	2011	5	5	5	3	3	0	SB2286
BUF12	Sanou 2014	BUF	Central/Western Africa	Burkina Faso	CAT	2011	5	5	5	3	3	0	SB2286
BUF13	Sanou 2014	BUF	Central/Western Africa	Burkina Faso	CAT	2011	4	5	5	3	3	0	SB2287
BUF14	Sanou 2014	BUF	Central/Western Africa	Burkina Faso	HUM	2010	3	4	5	3	3	0	SB0944
BUF15	Sanou 2014	BUF	Central/Western Africa	Burkina Faso	CAT	2011	3	6	5	3	3	0	SB0944
BUF16	Sanou 2014	BUF	Central/Western Africa	Burkina Faso	CAT	2011	4	5	5	3	3	0	SB0944
BUF17	Sanou 2014	BUF	Central/Western Africa	Burkina Faso	CAT	2011	4	5	5	3	3	0	SB0944
BUF18	Sanou 2014	BUF	Central/Western Africa	Burkina Faso	CAT	2011	4	5	3	3	3	0	SB0944
BUF19	Sanou 2014	BUF	Central/Western Africa	Burkina Faso	HUM	2010	4	5	5	3	3	0	SB2288
BUF20	Sanou 2014	BUF	Central/Western Africa	Burkina Faso	CAT	2011	4	5	5	3	3	0	SB0944
BUF21	Sanou 2014	BUF	Central/Western Africa	Burkina Faso	CAT	2011	4	5	5	3	3	0	SB0944
BUF22	Sanou 2014	BUF	Central/Western Africa	Burkina Faso	CAT	2011	4	5	5	3	3	0	SB0944
BUF23	Sanou 2014	BUF	Central/Western Africa	Burkina Faso	HUM	2011	4	5	5	3	3	0	SB0944
BUF24	Sanou 2014	BUF	Central/Western Africa	Burkina Faso	CAT	2011	4	5	5	3	3	0	SB0944
BUF25	Sanou 2014	BUF	Central/Western Africa	Burkina Faso	CAT	2011	4	5	2	3	3	0	SB0944
BUF26	Sanou 2014	BUF	Central/Western Africa	Burkina Faso	CAT	2011	3	5	5	3	3	0	SB0944
BUF27	Sanou 2014	BUF	Central/Western Africa	Burkina Faso	CAT	2011	3	5	5	3	3	0	SB0944
BUF28	Sanou 2014	BUF	Central/Western Africa	Burkina Faso	CAT	2011	3	6	5	3	3	0	SB0944
BUF29	Sanou 2014	BUF	Central/Western Africa	Burkina Faso	CAT	2011	4	5	5	3	3	0	SB0944
BUF30	Sanou 2014	BUF	Central/Western Africa	Burkina Faso	CAT	2011	4	5	5	3	3	0	SB0944
BUF31	Sanou 2014	BUF	Central/Western Africa	Burkina Faso	CAT	2011	4	5	5	3	3	0	SB0944
BUF32	Sanou 2014	BUF	Central/Western Africa	Burkina Faso	CAT	2011	4	5	5	3	3	0	SB1439
BUR1	Berg 2011	BUR	Eastern Africa	Burundi	CAT	1993	2	2	5	4	3	0	SB0303
BUR2	Berg 2011	BUR	Eastern Africa	Burundi	CAT	1993	2	2	5	4	3	0	SB0304
BUR3	Berg 2011	BUR	Eastern Africa	Burundi	CAT	1993	2	2	5	4	3	0	SB0303
BUR4	Berg 2011	BUR	Eastern Africa	Burundi	CAT	1993	2	2	5	6	3	0	SB0303
BUR5	Berg 2011	BUR	Eastern Africa	Burundi	CAT	1993	2	2	5	6	3	0	SB0303
BUR6	Berg 2011	BUR	Eastern Africa	Burundi	CAT	1994	2	2	5	4	3	0	SB1388
BUR7	Berg 2011	BUR	Eastern Africa	Burundi	CAT	1994	2	2	5	4	3	0	SB1388
BUR8	Berg 2011	BUR	Eastern Africa	Burundi	CAT	1994	2	2	5	4	3	0	SB1388
BUR9	Berg 2011	BUR	Eastern Africa	Burundi	CAT	1994	2	2	5	4	3	0	SB1388
BUR10	Berg 2011	BUR	Eastern Africa	Burundi	CAT	1994	2	2	5	4	3	0	SB0303
CAM1	Berg 2011	CAM	Central/Western Africa	Cameroons	CAT		5	3	4	4	4	0	SB0944
CAM2	Berg 2011	CAM	Central/Western Africa	Cameroons	CAT		5	5	3	4	3	0	SB0944
CAM3	Muller 2009	CAM	Central/Western Africa	Cameroons	CAT		4	6	5	4	3	0	SB0951
CAM4	Muller 2009	CAM	Central/Western Africa	Cameroons	CAT		4	6	5	4	3	0	SB0951
CAM5	Muller 2009	CAM	Central/Western Africa	Cameroons	CAT		5	5	3	4	3	0	SB0944
CAM6	Muller 2009	CAM	Central/Western Africa	Cameroons	CAT		5	3	4	4	4	0	SB0944
CAM7	Muller 2009	CAM	Central/Western Africa	Cameroons	CAT		5	5	5	4	3	0	SB0944
CAM8	Muller 2009	CAM	Central/Western Africa	Cameroons	CAT		5	5	3	4	3	0	SB0944
CAM9	Muller 2009	CAM	Central/Western Africa	Cameroons	CAT		5	5	5	4	3	0	SB0944
CAM10	Muller 2009	CAM	Central/Western Africa	Cameroons	CAT		5	5	5	4	3	0	SB0952
CAM11	Muller 2009	CAM	Central/Western Africa	Cameroons	CAT		5	5	5	4	3	0	SB1419
CAM12	Muller 2009	CAM	Central/Western Africa	Cameroons	CAT		5	5	6	4	3	0	SB0952
CAM13	Muller 2009	CAM	Central/Western Africa	Cameroons	CAT		5	5	5	4	3	0	SB0952
CAM14	Muller 2009	CAM	Central/Western Africa	Cameroons	CAT		5	5	5	4	3	0	SB0944
CAM15	Muller 2009	CAM	Central/Western Africa	Cameroons	CAT		4	6	5	4	3	0	SB0951
CAM16	Muller 2009	CAM	Central/Western Africa	Cameroons	CAT		5	5	5	4	3	0	SB0953
CAM17	Muller 2009	CAM	Central/Western Africa	Cameroons	CAT		5	5	5	4	3	0	SB0953
CAM18	Muller 2009	CAM	Central/Western Africa	Cameroons	CAT		5	5	5	4	3	0	SB0953
CAM19	Muller 2009	CAM	Central/Western Africa	Cameroons	CAT		2	5	5	4	3	0	SB0953
CAM20	Egbe 2017	CAM	Central/Western Africa	Cameroons_BAMENDA	CAT	2012-2013	5	3	5	3	3	0	SB0953
CAM21	Egbe 2017	CAM	Central/Western Africa	Cameroons_BAMENDA	CAT	2012-2013	5	5	5	3	3	0	SB0953
CAM 22	Egbe 2017	CAM	Central/Western Africa	Cameroons_BAMENDA	CAT	2012-2013	5	5	5	3	3	0	SB0953
CAM23	Egbe 2017	CAM	Central/Western Africa	Cameroons_BAMENDA	CAT	2012-2013	5	5	5	3	3	0	SB0953
CAM24	Egbe 2017	CAM	Central/Western Africa	Cameroons_BAMENDA	CAT	2012-2013	5	5	5	3	3	0	SB0953
CAM25	Egbe 2017	CAM	Central/Western Africa	Cameroons_BAMENDA	CAT	2012-2013	5	5	3	3	3	0	SB0953
CAM26	Egbe 2017	CAM	Central/Western Africa	Cameroons_BAMENDA	CAT	2012-2013	5	5	5	3	3	0	SB0953
CAM27	Egbe 2017	CAM	Central/Western Africa	Cameroons_BAMENDA	CAT	2012-2013	5	5	5	3	3	0	SB0953
CAM28	Egbe 2017	CAM	Central/Western Africa	Cameroons_BAMENDA	CAT	2012-2013	5	5	5	3	3	0	SB0953
CAM29	Egbe 2017	CAM	Central/Western Africa	Cameroons_BAMENDA	CAT	2012-2013	5	5	5	3	3	0	SB0944
CAM30	Egbe 2017	CAM	Central/Western Africa	Cameroons_BAMENDA	CAT	2012-2013	5	5	3	3	3	0	SB0953
CAM31	Egbe 2017	CAM	Central/Western Africa	Cameroons_BAMENDA	CAT	2012-2013	5	5	3	3	3	0	SB0953
CAM32	Egbe 2017	CAM	Central/Western Africa	Cameroons_BAMENDA	CAT	2012-2013	4	5	6	3	3	0	SB0953
CAM33	Egbe 2017	CAM	Central/Western Africa	Cameroons_BAMENDA	CAT	2012-2013	4	5	6	3	3	0	SB0953
CAM34	Egbe 2017	CAM	Central/Western Africa	Cameroons_BAMENDA	CAT	2012-2013	5	5	5	3	3	0	SB1026
CAM35	Egbe 2017	CAM	Central/Western Africa	Cameroons_BAMENDA	CAT	2012-2013	5	5	5	3	3	0	SB0953
CAM36	Egbe 2017	CAM	Central/Western Africa	Cameroons_BAMENDA	CAT	2012-2013	5	5	5	3	3	0	SB0953
CAM37	Egbe 2017	CAM	Central/Western Africa	Cameroons_BAMENDA	CAT	2012-2013	5	5	5	3	3	0	SB0953
CAM38	Egbe 2017	CAM	Central/Western Africa	Cameroons_BAMENDA	CAT	2012-2013	5	4	5	3	3	0	SB0953
CAM39	Egbe 2017	CAM	Central/Western Africa	Cameroons_BAMENDA	CAT	2012-2013	5	4	5	3	3	0	SB0953
CAM40	Egbe 2017	CAM	Central/Western Africa	Cameroons_BAMENDA	CAT	2012-2013	5	5	3	3	3	0	SB0953
CAM41	Egbe 2017	CAM	Central/Western Africa	Cameroons_BAMENDA	CAT	2012-2013	5	5	5	3	3	0	SB0953
CAM42	Egbe 2017	CAM	Central/Western Africa	Cameroons_BAMENDA	CAT	2012-2013	5	5	5	3	3	0	SB0953
CAM43	Egbe 2017	CAM	Central/Western Africa	Cameroons_BAMENDA	CAT	2012-2013	5	6	3	3	3	0	SB0953
CAM44	Egbe 2017	CAM	Central/Western Africa	Cameroons_BAMENDA	CAT	2012-2013	5	6	3	3	3	0	SB0953
CAM45	Egbe 2017	CAM	Central/Western Africa	Cameroons_BAMENDA	CAT	2012-2013	5	5	5	3	3	0	SB0953
CAM46	Egbe 2017	CAM	Central/Western Africa	Cameroons_BAMENDA	CAT	2012-2013	5	5	5	3	3	0	SB0953
CAM47	Egbe 2017	CAM	Central/Western Africa	Cameroons_BAMENDA	CAT	2012-2013	5	5	5	3	3	0	SB2315
CAM48	Egbe 2017	CAM	Central/Western Africa	Cameroons_BAMENDA	CAT	2012-2013	5	5	6	3	3	0	SB0953
CAM49	Egbe 2017	CAM	Central/Western Africa	Cameroons_BAMENDA	CAT	2012-2013	5	5	3	3	3	0	SB2035
CAM50	Egbe 2017	CAM	Central/Western Africa	Cameroons_BAMENDA	CAT	2012-2013	5	5	6	3	3	0	SB0953
CAM51	Egbe 2017	CAM	Central/Western Africa	Cameroons_BAMENDA	CAT	2012-2013	5	4	5	3	3	0	SB0944
CAM52	Egbe 2017	CAM	Central/Western Africa	Cameroons_BAMENDA	CAT	2012-2013	5	4	5	3	3	0	SB0944
CAM53	Egbe 2017	CAM	Central/Western Africa	Cameroons_BAMENDA	CAT	2012-2013	5	4	5	3	3	0	SB0944
CAM54	Egbe 2017	CAM	Central/Western Africa	Cameroons_BAMENDA	CAT	2012-2013	4	2	5	3	3	0	SB2314
CAM55	Egbe 2017	CAM	Central/Western Africa	Cameroons_BAMENDA	CAT	2012-2013	4	2	5	3	3	0	SB2314
CAM56	Egbe 2017	CAM	Central/Western Africa	Cameroons_BAMENDA	CAT	2012-2013	5	2	5	3	3	0	SB0953
CAM57	Egbe 2017	CAM	Central/Western Africa	Cameroons_BAMENDA	CAT	2012-2013	5	5	5	3	3	0	SB0953
CAM58	Egbe 2017	CAM	Central/Western Africa	Cameroons_BAMENDA	CAT	2012-2013	5	5	5	3	3	0	SB0953
CAM59	Egbe 2017	CAM	Central/Western Africa	Cameroons_BAMENDA	CAT	2012-2013	5	5	5	3	3	0	SB0953
CAM60	Egbe 2017	CAM	Central/Western Africa	Cameroons_BAMENDA	CAT	2012-2013	5	5	3	3	3	0	SB0953
CAM61	Egbe 2017	CAM	Central/Western Africa	Cameroons_BAMENDA	CAT	2012-2013	5	5	3	3	3	0	SB1026
CAM62	Egbe 2017	CAM	Central/Western Africa	Cameroons_BAMENDA	CAT	2012-2013	5	5	5	3	3	0	SB0953
CAM63	Egbe 2017	CAM	Central/Western Africa	Cameroons_BAMENDA	CAT	2012-2013	5	5	3	3	3	0	SB0953
CAM64	Egbe 2017	CAM	Central/Western Africa	Cameroons_BAMENDA	CAT	2012-2013	5	4	5	3	3	0	SB0944
CAM65	Egbe 2017	CAM	Central/Western Africa	Cameroons_BAMENDA	CAT	2012-2013	5	4	5	3	3	0	SB0944
CAM66	Egbe 2017	CAM	Central/Western Africa	Cameroons_BAMENDA	CAT	2012-2013	5	4	5	3	3	0	SB0944
CAM68	Egbe 2017	CAM	Central/Western Africa	Cameroons_BAMENDA	CAT	2012-2013	99	5	3	3	3	1	SB0953
CAM69	Egbe 2017	CAM	Central/Western Africa	Cameroons_BAMENDA	CAT	2012-2013	5	5	3	3	3	0	SB0953
CAM70	Egbe 2017	CAM	Central/Western Africa	Cameroons_BAMENDA	CAT	2012-2013	5	5	3	3	3	0	SB0953
CAM71	Egbe 2017	CAM	Central/Western Africa	Cameroons_BAMENDA	CAT	2012-2013	5	5	6	3	3	0	SB0953
CAM72	Egbe 2017	CAM	Central/Western Africa	Cameroons_BAMENDA	CAT	2012-2013	5	5	5	3	3	0	SB0953
CAM73	Egbe 2017	CAM	Central/Western Africa	Cameroons_BAMENDA	CAT	2012-2013	5	5	3	3	3	0	SB0953
CAM74	Egbe 2017	CAM	Central/Western Africa	Cameroons_BAMENDA	CAT	2012-2013	5	5	5	3	3	0	SB0953
CAM75	Egbe 2017	CAM	Central/Western Africa	Cameroons_BAMENDA	CAT	2012-2013	5	5	5	3	3	0	SB0953
CAM76	Egbe 2017	CAM	Central/Western Africa	Cameroons_NGAOUNDERE	CAT	2012-2013	5	5	5	3	2	0	SB0955
CAM77	Egbe 2017	CAM	Central/Western Africa	Cameroons_NGAOUNDERE	CAT	2012-2013	4	6	6	3	3	0	SB0951
CAM78	Egbe 2017	CAM	Central/Western Africa	Cameroons_NGAOUNDERE	CAT	2012-2013	5	5	5	3	3	0	SB1460
CAM79	Egbe 2017	CAM	Central/Western Africa	Cameroons_NGAOUNDERE	CAT	2012-2013	3	6	5	2	3	0	SB2324
CAM81	Egbe 2017	CAM	Central/Western Africa	Cameroons_NGAOUNDERE	CAT	2012-2013	5	5	3	3	3	0	SB0893
CAM82	Egbe 2017	CAM	Central/Western Africa	Cameroons_NGAOUNDERE	CAT	2012-2013	4	7	6	3	3	0	SB0944
CAM83	Egbe 2017	CAM	Central/Western Africa	Cameroons_NGAOUNDERE	CAT	2012-2013	99	5	3	3	3	1	SB0944
CAM84	Egbe 2017	CAM	Central/Western Africa	Cameroons_NGAOUNDERE	CAT	2012-2013	5	5	3	3	3	0	SB0944
CAM85	Egbe 2017	CAM	Central/Western Africa	Cameroons_NGAOUNDERE	CAT	2012-2013	5	5	3	3	3	0	SB0944
CAM86	Egbe 2017	CAM	Central/Western Africa	Cameroons_NGAOUNDERE	CAT	2012-2013	3	5	3	3	3	0	SB0944
CAM87	Egbe 2017	CAM	Central/Western Africa	Cameroons_NGAOUNDERE	CAT	2012-2013	3	5	3	3	3	0	SB0944
CAM88	Egbe 2017	CAM	Central/Western Africa	Cameroons_NGAOUNDERE	CAT	2012-2013	6	5	3	3	3	0	SB0944
CAM89	Egbe 2017	CAM	Central/Western Africa	Cameroons_NGAOUNDERE	CAT	2012-2013	5	5	6	3	3	0	SB2322
CAM90	Egbe 2017	CAM	Central/Western Africa	Cameroons_NGAOUNDERE	CAT	2012-2013	5	5	6	3	3	0	SB1027
CAM91	Egbe 2017	CAM	Central/Western Africa	Cameroons_NGAOUNDERE	CAT	2012-2013	5	5	6	3	3	0	SB1027
CAM92	Egbe 2017	CAM	Central/Western Africa	Cameroons_NGAOUNDERE	CAT	2012-2013	7	5	5	3	3	0	SB2327
CAM93	Egbe 2017	CAM	Central/Western Africa	Cameroons_NGAOUNDERE	CAT	2012-2013	3	5	5	3	3	0	SB2313
CAM94	Egbe 2017	CAM	Central/Western Africa	Cameroons_NGAOUNDERE	CAT	2012-2013	5	5	5	3	3	0	SB2317
CAM95	Egbe 2017	CAM	Central/Western Africa	Cameroons_NGAOUNDERE	CAT	2012-2013	5	5	5	3	3	0	SB2317
CAM97	Egbe 2017	CAM	Central/Western Africa	Cameroons_NGAOUNDERE	CAT	2012-2013	3	5	5	3	3	0	SB1460
CAM98	Egbe 2017	CAM	Central/Western Africa	Cameroons_NGAOUNDERE	CAT	2012-2013	5	5	5	3	3	0	SB1460
CAM99	Egbe 2017	CAM	Central/Western Africa	Cameroons_NGAOUNDERE	CAT	2012-2013	3	5	5	3	3	0	SB1460
CAM100	Egbe 2017	CAM	Central/Western Africa	Cameroons_NGAOUNDERE	CAT	2012-2013	3	5	5	3	3	0	SB2162
CAM101	Egbe 2017	CAM	Central/Western Africa	Cameroons_NGAOUNDERE	CAT	2012-2013	3	5	5	3	3	0	SB2162
CAM102	Egbe 2017	CAM	Central/Western Africa	Cameroons_NGAOUNDERE	CAT	2012-2013	5	5	5	3	3	0	SB2328
CAM103	Egbe 2017	CAM	Central/Western Africa	Cameroons_NGAOUNDERE	CAT	2012-2013	5	5	5	3	3	0	SB2328
CAM104	Egbe 2017	CAM	Central/Western Africa	Cameroons_NGAOUNDERE	CAT	2012-2013	5	5	5	3	2	0	SB0955
CAM105	Egbe 2017	CAM	Central/Western Africa	Cameroons_NGAOUNDERE	CAT	2012-2013	5	5	5	3	3	0	SB0953
CAM106	Egbe 2017	CAM	Central/Western Africa	Cameroons_NGAOUNDERE	CAT	2012-2013	5	5	5	3	3	0	SB1027
CAM107	Egbe 2017	CAM	Central/Western Africa	Cameroons_NGAOUNDERE	CAT	2012-2013	4	5	6	3	3	0	SB0944
CAM108	Egbe 2017	CAM	Central/Western Africa	Cameroons_NGAOUNDERE	CAT	2012-2013	3	5	5	99	3	1	SB0944
CAM109	Egbe 2017	CAM	Central/Western Africa	Cameroons_NGAOUNDERE	CAT	2012-2013	3	5	5	3	3	0	SB0944
CAM110	Egbe 2017	CAM	Central/Western Africa	Cameroons_NGAOUNDERE	CAT	2012-2013	5	5	4	3	3	0	SB1025
CAM111	Egbe 2017	CAM	Central/Western Africa	Cameroons_NGAOUNDERE	CAT	2012-2013	5	5	5	2	3	0	SB1418
CAM112	Egbe 2017	CAM	Central/Western Africa	Cameroons_NGAOUNDERE	CAT	2012-2013	3	5	5	3	3	0	SB2313
CAM113	Egbe 2017	CAM	Central/Western Africa	Cameroons_NGAOUNDERE	CAT	2012-2013	3	5	5	3	3	0	SB2313
CAM114	Egbe 2017	CAM	Central/Western Africa	Cameroons_NGAOUNDERE	CAT	2012-2013	5	5	5	3	3	0	SB2321
CAM115	Egbe 2017	CAM	Central/Western Africa	Cameroons_NGAOUNDERE	CAT	2012-2013	5	5	5	3	3	0	SB2316
CAM116	Egbe 2017	CAM	Central/Western Africa	Cameroons_NGAOUNDERE	CAT	2012-2013	5	5	5	3	3	0	SB2316
CAM117	Egbe 2017	CAM	Central/Western Africa	Cameroons_NGAOUNDERE	CAT	2012-2013	3	5	5	3	3	0	SB2313
CAM118	Egbe 2017	CAM	Central/Western Africa	Cameroons_NGAOUNDERE	CAT	2012-2013	3	5	5	3	3	0	SB2313
CAM119	Egbe 2017	CAM	Central/Western Africa	Cameroons_NGAOUNDERE	CAT	2012-2013	5	5	4	3	3	0	SB1025
CAM120	Egbe 2017	CAM	Central/Western Africa	Cameroons_NGAOUNDERE	CAT	2012-2013	5	5	3	3	3	0	SB0944
CAM121	Egbe 2017	CAM	Central/Western Africa	Cameroons_NGAOUNDERE	CAT	2012-2013	4	6	5	3	3	0	SB2330
CAM122	Egbe 2017	CAM	Central/Western Africa	Cameroons_NGAOUNDERE	CAT	2012-2013	5	5	3	3	3	0	SB0944
CAM123	Egbe 2017	CAM	Central/Western Africa	Cameroons_NGAOUNDERE	CAT	2012-2013	5	5	3	3	3	0	SB0944
CAM124	Egbe 2017	CAM	Central/Western Africa	Cameroons_NGAOUNDERE	CAT	2012-2013	5	5	4	3	3	0	SB1025
CAM125	Egbe 2017	CAM	Central/Western Africa	Cameroons_NGAOUNDERE	CAT	2012-2013	5	5	4	3	3	0	SB1025
CAM126	Egbe 2017	CAM	Central/Western Africa	Cameroons_NGAOUNDERE	CAT	2012-2013	3	5	5	3	3	0	SB2313
CAM127	Egbe 2017	CAM	Central/Western Africa	Cameroons_NGAOUNDERE	CAT	2012-2013	3	5	5	3	3	0	SB2313
CAM128	Egbe 2017	CAM	Central/Western Africa	Cameroons_NGAOUNDERE	CAT	2012-2013	3	5	5	3	3	0	SB2313
CAM129	Egbe 2017	CAM	Central/Western Africa	Cameroons_NGAOUNDERE	CAT	2012-2013	99	5	5	3	3	1	SB2313
CAM130	Egbe 2017	CAM	Central/Western Africa	Cameroons_NGAOUNDERE	CAT	2012-2013	3	5	5	3	3	0	SB1099
CAM131	Egbe 2017	CAM	Central/Western Africa	Cameroons_NGAOUNDERE	CAT	2012-2013	5	5	5	3	3	0	SB2319
CAM132	Egbe 2017	CAM	Central/Western Africa	Cameroons_NGAOUNDERE	CAT	2012-2013	5	5	5	3	3	0	SB2318
CAM133	Egbe 2017	CAM	Central/Western Africa	Cameroons_NGAOUNDERE	CAT	2012-2013	5	5	3	3	3	0	SB0944
CAM134	Egbe 2017	CAM	Central/Western Africa	Cameroons_NGAOUNDERE	CAT	2012-2013	5	5	3	3	3	0	SB0944
CAM135	Egbe 2017	CAM	Central/Western Africa	Cameroons_NGAOUNDERE	CAT	2012-2013	5	5	3	3	3	0	SB0944
CAM136	Egbe 2017	CAM	Central/Western Africa	Cameroons_NGAOUNDERE	CAT	2012-2013	5	5	3	3	3	0	SB0944
CAM137	Egbe 2017	CAM	Central/Western Africa	Cameroons_NGAOUNDERE	CAT	2012-2013	5	5	3	3	3	0	SB0944
CAM138	Egbe 2017	CAM	Central/Western Africa	Cameroons_NGAOUNDERE	CAT	2012-2013	3	5	5	3	3	0	SB0944
CAM139	Egbe 2017	CAM	Central/Western Africa	Cameroons_NGAOUNDERE	CAT	2012-2013	5	5	5	3	3	0	SB1460
CAM140	Egbe 2017	CAM	Central/Western Africa	Cameroons_NGAOUNDERE	CAT	2012-2013	5	5	5	3	2	0	SB0955
CAM141	Egbe 2017	CAM	Central/Western Africa	Cameroons_NGAOUNDERE	CAT	2012-2013	5	5	5	3	2	0	SB0955
CAM142	Egbe 2017	CAM	Central/Western Africa	Cameroons_NGAOUNDERE	CAT	2012-2013	3	5	5	3	3	0	SB2313
CAM143	Egbe 2017	CAM	Central/Western Africa	Cameroons_NGAOUNDERE	CAT	2012-2013	5	5	5	3	3	0	SB0944
CAM144	Egbe 2017	CAM	Central/Western Africa	Cameroons_NGAOUNDERE	CAT	2012-2013	5	5	5	3	3	0	SB0944
CAM145	Egbe 2017	CAM	Central/Western Africa	Cameroons_NGAOUNDERE	CAT	2012-2013	5	5	3	3	3	0	SB0944
CAM146	Egbe 2017	CAM	Central/Western Africa	Cameroons_NGAOUNDERE	CAT	2012-2013	5	5	3	3	3	0	SB0944
CAM147	Egbe 2017	CAM	Central/Western Africa	Cameroons_NGAOUNDERE	CAT	2012-2013	5	5	3	3	3	0	SB0944
CAM148	Egbe 2017	CAM	Central/Western Africa	Cameroons_NGAOUNDERE	CAT	2012-2013	3	8	5	3	3	0	SB0944
CAM149	Egbe 2017	CAM	Central/Western Africa	Cameroons_NGAOUNDERE	CAT	2012-2013	3	8	5	3	3	0	SB0944
CAM150	Egbe 2017	CAM	Central/Western Africa	Cameroons_NGAOUNDERE	CAT	2012-2013	5	5	5	3	3	0	SB1104
CAM151	Egbe 2017	CAM	Central/Western Africa	Cameroons_NGAOUNDERE	CAT	2012-2013	5	99	5	3	3	1	SB0944
CAM152	Egbe 2017	CAM	Central/Western Africa	Cameroons_NGAOUNDERE	CAT	2012-2013	5	4	4	3	3	0	SB1025
CAM153	Egbe 2017	CAM	Central/Western Africa	Cameroons_NGAOUNDERE	CAT	2012-2013	5	4	4	3	3	0	SB1025
CAM154	Egbe 2017	CAM	Central/Western Africa	Cameroons_NGAOUNDERE	CAT	2012-2013	4	5	6	3	3	0	SB0944
CAM155	Egbe 2017	CAM	Central/Western Africa	Cameroons_NGAOUNDERE	CAT	2012-2013	5	4	4	3	3	0	SB1025
CAM156	Egbe 2017	CAM	Central/Western Africa	Cameroons_NGAOUNDERE	CAT	2012-2013	5	5	5	3	3	0	SB2331
CAM157	Egbe 2017	CAM	Central/Western Africa	Cameroons_NGAOUNDERE	CAT	2012-2013	5	5	5	3	3	0	SB2321
CAM158	Egbe 2017	CAM	Central/Western Africa	Cameroons_NGAOUNDERE	CAT	2012-2013	5	5	3	2	3	0	SB2328
CAM159	Egbe 2017	CAM	Central/Western Africa	Cameroons_NGAOUNDERE	CAT	2012-2013	5	5	3	2	3	0	SB2328
CAM160	Egbe 2017	CAM	Central/Western Africa	Cameroons_NGAOUNDERE	CAT	2012-2013	5	5	5	3	3	0	SB0944
CAM161	Egbe 2017	CAM	Central/Western Africa	Cameroons_NGAOUNDERE	CAT	2012-2013	5	5	5	3	3	0	SB0944
CAM162	Egbe 2017	CAM	Central/Western Africa	Cameroons_NGAOUNDERE	CAT	2012-2013	5	5	5	3	3	0	SB1460
CAM163	Egbe 2017	CAM	Central/Western Africa	Cameroons_NGAOUNDERE	CAT	2012-2013	5	5	5	3	3	0	SB1460
CAM164	Egbe 2017	CAM	Central/Western Africa	Cameroons_NGAOUNDERE	CAT	2012-2013	5	5	5	3	3	0	SB1460
CAM165	Egbe 2017	CAM	Central/Western Africa	Cameroons_NGAOUNDERE	CAT	2012-2013	5	5	3	3	3	0	SB0300
CAM166	Egbe 2017	CAM	Central/Western Africa	Cameroons_NGAOUNDERE	CAT	2012-2013	5	5	3	3	3	0	SB0300
CAM167	Egbe 2017	CAM	Central/Western Africa	Cameroons_NGAOUNDERE	CAT	2012-2013	5	5	3	3	3	0	SB0300
CAM168	Egbe 2017	CAM	Central/Western Africa	Cameroons_NGAOUNDERE	CAT	2012-2013	3	5	5	3	3	0	SB2313
CAM169	Egbe 2017	CAM	Central/Western Africa	Cameroons_NGAOUNDERE	CAT	2012-2013	3	5	5	3	3	0	SB2313
CAM170	Egbe 2017	CAM	Central/Western Africa	Cameroons_NGAOUNDERE	CAT	2012-2013	3	6	5	3	3	0	SB0951
CAM171	Egbe 2017	CAM	Central/Western Africa	Cameroons_NGAOUNDERE	CAT	2012-2013	4	5	5	3	3	0	SB0944
CAM172	Egbe 2017	CAM	Central/Western Africa	Cameroons_NGAOUNDERE	CAT	2012-2013	5	5	5	3	3	0	SB0944
CAM173	Egbe 2017	CAM	Central/Western Africa	Cameroons_NGAOUNDERE	CAT	2012-2013	3	6	5	3	3	0	SB0944
CAM174	Egbe 2017	CAM	Central/Western Africa	Cameroons_NGAOUNDERE	CAT	2012-2013	3	5	5	3	3	0	SB1099
CAM175	Egbe 2017	CAM	Central/Western Africa	Cameroons_NGAOUNDERE	CAT	2012-2013	5	5	3	3	3	0	SB0944
CAM176	Egbe 2017	CAM	Central/Western Africa	Cameroons_NGAOUNDERE	CAT	2012-2013	5	5	99	3	3	1	SB0944
CAM177	Egbe 2017	CAM	Central/Western Africa	Cameroons_NGAOUNDERE	CAT	2012-2013	4	6	5	3	3	0	SB0944
CAM179	Egbe 2017	CAM	Central/Western Africa	Cameroons_NGAOUNDERE	CAT	2012-2013	5	5	4	3	3	0	SB1025
CAM180	Egbe 2017	CAM	Central/Western Africa	Cameroons_NGAOUNDERE	CAT	2012-2013	5	5	4	3	3	0	SB1025
CAM181	Egbe 2017	CAM	Central/Western Africa	Cameroons_NGAOUNDERE	CAT	2012-2013	5	5	5	3	3	0	SB2033
CAM182	Egbe 2017	CAM	Central/Western Africa	Cameroons_NGAOUNDERE	CAT	2012-2013	5	5	5	3	3	0	SB0953
CAM183	Egbe 2017	CAM	Central/Western Africa	Cameroons_NGAOUNDERE	CAT	2012-2013	5	5	5	3	3	0	SB1460
CAM184	Egbe 2017	CAM	Central/Western Africa	Cameroons_NGAOUNDERE	CAT	2012-2013	5	5	5	3	3	0	SB0953
CAM185	Egbe 2017	CAM	Central/Western Africa	Cameroons_NGAOUNDERE	CAT	2012-2013	5	5	3	3	3	0	SB0944
CAM186	Egbe 2017	CAM	Central/Western Africa	Cameroons_NGAOUNDERE	CAT	2012-2013	5	5	3	3	3	0	SB0944
CAM187	Egbe 2017	CAM	Central/Western Africa	Cameroons_NGAOUNDERE	CAT	2012-2013	5	5	5	3	3	0	SB0953
CAM188	Egbe 2017	CAM	Central/Western Africa	Cameroons_NGAOUNDERE	CAT	2012-2013	5	5	5	3	3	0	SB0953
CAM189	Egbe 2017	CAM	Central/Western Africa	Cameroons_NGAOUNDERE	CAT	2012-2013	5	5	5	3	3	0	SB0953
CAM190	Egbe 2017	CAM	Central/Western Africa	Cameroons_GAROUA	CAT	2012-2013	3	6	5	3	3	0	SB2324
CAM191	Egbe 2017	CAM	Central/Western Africa	Cameroons_GAROUA	CAT	2012-2013	3	6	5	3	3	0	SB2324
CAM192	Egbe 2017	CAM	Central/Western Africa	Cameroons_GAROUA	CAT	2012-2013	3	6	5	3	3	0	SB2324
CAM193	Egbe 2017	CAM	Central/Western Africa	Cameroons_GAROUA	CAT	2012-2013	3	6	5	3	3	0	SB2324
CAM194	Egbe 2017	CAM	Central/Western Africa	Cameroons_GAROUA	CAT	2012-2013	3	6	5	3	3	0	SB2324
CAM195	Egbe 2017	CAM	Central/Western Africa	Cameroons_GAROUA	CAT	2012-2013	5	5	7	3	3	0	SB0944
CAM196	Egbe 2017	CAM	Central/Western Africa	Cameroons_GAROUA	CAT	2012-2013	5	5	7	3	3	0	SB0944
CAM197	Egbe 2017	CAM	Central/Western Africa	Cameroons_GAROUA	CAT	2012-2013	5	5	7	3	3	0	SB0944
CAM198	Egbe 2017	CAM	Central/Western Africa	Cameroons_GAROUA	CAT	2012-2013	5	5	3	3	3	0	SB0944
CAM199	Egbe 2017	CAM	Central/Western Africa	Cameroons_GAROUA	CAT	2012-2013	5	5	3	3	3	0	SB0944
CAM200	Egbe 2017	CAM	Central/Western Africa	Cameroons_GAROUA	CAT	2012-2013	5	5	3	3	3	0	SB0944
CAM201	Egbe 2017	CAM	Central/Western Africa	Cameroons_GAROUA	CAT	2012-2013	5	5	3	3	3	0	SB0944
CAM202	Egbe 2017	CAM	Central/Western Africa	Cameroons_GAROUA	CAT	2012-2013	5	5	3	3	3	0	SB0944
CAM203	Egbe 2017	CAM	Central/Western Africa	Cameroons_GAROUA	CAT	2012-2013	5	5	5	3	3	0	SB0944
CAM204	Egbe 2017	CAM	Central/Western Africa	Cameroons_GAROUA	CAT	2012-2013	5	5	3	3	3	0	SB0944
CAM205	Egbe 2017	CAM	Central/Western Africa	Cameroons_GAROUA	CAT	2012-2013	5	5	3	3	3	0	SB0944
CAM206	Egbe 2017	CAM	Central/Western Africa	Cameroons_GAROUA	CAT	2012-2013	4	6	5	3	3	0	SB0951
CAM207	Egbe 2017	CAM	Central/Western Africa	Cameroons_GAROUA	CAT	2012-2013	5	5	5	3	3	0	SB0953
CAM208	Egbe 2017	CAM	Central/Western Africa	Cameroons_GAROUA	CAT	2012-2013	5	5	5	3	3	0	SB0953
CAM209	Egbe 2017	CAM	Central/Western Africa	Cameroons_GAROUA	CAT	2012-2013	5	4	3	3	3	0	SB0944
CAM210	Egbe 2017	CAM	Central/Western Africa	Cameroons_GAROUA	CAT	2012-2013	3	5	5	3	3	0	SB0944
CAM211	Egbe 2017	CAM	Central/Western Africa	Cameroons_GAROUA	CAT	2012-2013	3	5	5	3	3	0	SB0944
CAM212	Egbe 2017	CAM	Central/Western Africa	Cameroons_GAROUA	CAT	2012-2013	3	5	5	3	3	0	SB0944
CAM213	Egbe 2017	CAM	Central/Western Africa	Cameroons_GAROUA	CAT	2012-2013	3	5	5	3	3	0	SB0944
CAM214	Egbe 2017	CAM	Central/Western Africa	Cameroons_GAROUA	CAT	2012-2013	3	5	5	3	3	0	SB0944
CAM215	Egbe 2017	CAM	Central/Western Africa	Cameroons_GAROUA	CAT	2012-2013	5	5	5	3	3	0	SB0944
CAM216	Egbe 2017	CAM	Central/Western Africa	Cameroons_GAROUA	CAT	2012-2013	5	5	5	3	3	0	SB2329
CAM217	Egbe 2017	CAM	Central/Western Africa	Cameroons_GAROUA	CAT	2012-2013	5	5	3	3	3	0	SB0944
CAM218	Egbe 2017	CAM	Central/Western Africa	Cameroons_GAROUA	CAT	2012-2013	5	5	5	3	3	0	SB0944
CAM219	Egbe 2017	CAM	Central/Western Africa	Cameroons_GAROUA	CAT	2012-2013	5	5	7	3	3	0	SB0944
CAM220	Egbe 2017	CAM	Central/Western Africa	Cameroons_GAROUA	CAT	2012-2013	5	5	7	3	3	0	SB0944
CAM221	Egbe 2017	CAM	Central/Western Africa	Cameroons_GAROUA	CAT	2012-2013	5	5	5	3	3	0	SB0944
CAM222	Egbe 2017	CAM	Central/Western Africa	Cameroons_GAROUA	CAT	2012-2013	4	5	5	1	3	0	SB0944
CAM223	Egbe 2017	CAM	Central/Western Africa	Cameroons_GAROUA	CAT	2012-2013	5	5	4	2	3	0	SB1459
CAM224	Egbe 2017	CAM	Central/Western Africa	Cameroons_GAROUA	CAT	2012-2013	3	6	5	3	3	0	SB0944
CAM225	Egbe 2017	CAM	Central/Western Africa	Cameroons_GAROUA	CAT	2012-2013	3	6	5	3	3	0	SB0944
CAM226	Egbe 2017	CAM	Central/Western Africa	Cameroons_GAROUA	CAT	2012-2013	3	6	5	3	3	0	SB0944
CAM227	Egbe 2017	CAM	Central/Western Africa	Cameroons_GAROUA	CAT	2012-2013	5	4	3	3	3	0	SB0944
CAM228	Egbe 2017	CAM	Central/Western Africa	Cameroons_GAROUA	CAT	2012-2013	5	4	3	3	3	0	SB0944
CAM229	Egbe 2017	CAM	Central/Western Africa	Cameroons_GAROUA	CAT	2012-2013	5	5	3	3	3	0	SB0944
CAM230	Egbe 2017	CAM	Central/Western Africa	Cameroons_GAROUA	CAT	2012-2013	4	5	5	1	3	0	SB0944
CAM231	Egbe 2017	CAM	Central/Western Africa	Cameroons_GAROUA	CAT	2012-2013	5	5	4	2	3	0	SB0944
CAM232	Egbe 2017	CAM	Central/Western Africa	Cameroons_GAROUA	CAT	2012-2013	5	5	4	2	3	0	SB1459
CAM233	Egbe 2017	CAM	Central/Western Africa	Cameroons_GAROUA	CAT	2012-2013	5	4	6	3	3	0	SB0944
CAM234	Egbe 2017	CAM	Central/Western Africa	Cameroons_GAROUA	CAT	2012-2013	5	5	5	2	3	0	SB2035
CAM235	Egbe 2017	CAM	Central/Western Africa	Cameroons_GAROUA	CAT	2012-2013	5	5	5	2	3	0	SB0944
CAM236	Egbe 2017	CAM	Central/Western Africa	Cameroons_GAROUA	CAT	2012-2013	5	5	5	2	3	0	SB2035
CAM237	Egbe 2017	CAM	Central/Western Africa	Cameroons_GAROUA	CAT	2012-2013	5	5	5	3	3	0	SB0944
CAM238	Egbe 2017	CAM	Central/Western Africa	Cameroons_GAROUA	CAT	2012-2013	5	5	5	3	3	0	SB2033
CAM239	Egbe 2017	CAM	Central/Western Africa	Cameroons_GAROUA	CAT	2012-2013	5	5	5	3	3	0	SB0944
CAM240	Egbe 2017	CAM	Central/Western Africa	Cameroons_GAROUA	CAT	2012-2013	5	5	5	3	3	0	SB0944
CAM241	Egbe 2017	CAM	Central/Western Africa	Cameroons_GAROUA	CAT	2012-2013	3	5	3	3	3	0	SB0120
CAM242	Egbe 2017	CAM	Central/Western Africa	Cameroons_GAROUA	CAT	2012-2013	3	5	3	3	3	0	SB0944
CAM243	Egbe 2017	CAM	Central/Western Africa	Cameroons_GAROUA	CAT	2012-2013	3	8	5	3	3	0	SB2334
CAM244	Egbe 2017	CAM	Central/Western Africa	Cameroons_GAROUA	CAT	2012-2013	5	5	3	3	3	0	SB0944
CAM245	Egbe 2017	CAM	Central/Western Africa	Cameroons_GAROUA	CAT	2012-2013	5	5	3	3	3	0	SB0944
CAM246	Egbe 2017	CAM	Central/Western Africa	Cameroons_GAROUA	CAT	2012-2013	4	3	4	3	3	0	SB1025
CAM247	Egbe 2017	CAM	Central/Western Africa	Cameroons_GAROUA	CAT	2012-2013	4	5	3	3	3	0	SB0944
CAM248	Egbe 2017	CAM	Central/Western Africa	Cameroons_GAROUA	CAT	2012-2013	4	5	3	3	3	0	SB0944
CAM249	Egbe 2017	CAM	Central/Western Africa	Cameroons_GAROUA	CAT	2012-2013	4	5	3	3	3	0	SB0944
CAM250	Egbe 2017	CAM	Central/Western Africa	Cameroons_GAROUA	CAT	2012-2013	5	5	5	3	3	0	SB0944
CAM251	Egbe 2017	CAM	Central/Western Africa	Cameroons_GAROUA	CAT	2012-2013	5	5	3	3	3	0	SB0944
CAM252	Egbe 2017	CAM	Central/Western Africa	Cameroons_GAROUA	CAT	2012-2013	5	5	4	3	3	0	SB1025
CAM253	Egbe 2017	CAM	Central/Western Africa	Cameroons_GAROUA	CAT	2012-2013	5	5	5	3	3	0	SB0944
CAM254	Egbe 2017	CAM	Central/Western Africa	Cameroons_MAROUA	CAT	2012-2013	2	4	3	3	3	0	SB0944
CAM255	Egbe 2017	CAM	Central/Western Africa	Cameroons_MAROUA	CAT	2012-2013	3	5	4	3	3	0	SB0944
CAM256	Egbe 2017	CAM	Central/Western Africa	Cameroons_MAROUA	CAT	2012-2013	2	4	3	3	3	0	SB0944
CAM257	Egbe 2017	CAM	Central/Western Africa	Cameroons_MAROUA	CAT	2012-2013	2	4	3	3	3	0	SB0944
CAM259	Egbe 2017	CAM	Central/Western Africa	Cameroons_MAROUA	CAT	2012-2013	5	5	5	3	3	0	SB0953
CAM260	Egbe 2017	CAM	Central/Western Africa	Cameroons_MAROUA	CAT	2012-2013	5	5	5	3	3	0	SB0953
CAM261	Egbe 2017	CAM	Central/Western Africa	Cameroons_MAROUA	CAT	2012-2013	5	5	5	3	3	0	SB2325
CAM262	Egbe 2017	CAM	Central/Western Africa	Cameroons_MAROUA	CAT	2012-2013	5	5	5	3	3	0	SB2325
CAM263	Egbe 2017	CAM	Central/Western Africa	Cameroons_MAROUA	CAT	2012-2013	4	6	5	3	3	0	SB0951
CAM264	Egbe 2017	CAM	Central/Western Africa	Cameroons_MAROUA	CAT	2012-2013	4	6	99	3	3	1	SB0951
CAM265	Egbe 2017	CAM	Central/Western Africa	Cameroons_MAROUA	CAT	2012-2013	3	5	5	2	3	0	SB2332
CAM266	Egbe 2017	CAM	Central/Western Africa	Cameroons_MAROUA	CAT	2012-2013	3	5	5	2	3	0	SB2333
CAM267	Egbe 2017	CAM	Central/Western Africa	Cameroons_MAROUA	CAT	2012-2013	5	5	5	3	2	0	SB0944
CAM268	Egbe 2017	CAM	Central/Western Africa	Cameroons_MAROUA	CAT	2012-2013	5	5	5	3	2	0	SB0944
CAM269	Egbe 2017	CAM	Central/Western Africa	Cameroons_MAROUA	CAT	2012-2013	2	99	3	3	3	1	SB0944
CAM270	Egbe 2017	CAM	Central/Western Africa	Cameroons_MAROUA	CAT	2012-2013	3	5	4	3	3	0	SB0944
CAM271	Egbe 2017	CAM	Central/Western Africa	Cameroons_MAROUA	CAT	2012-2013	3	5	4	3	3	0	SB0944
CAM272	Egbe 2017	CAM	Central/Western Africa	Cameroons_MAROUA	CAT	2012-2013	2	4	3	3	3	0	SB0944
CAM273	Egbe 2017	CAM	Central/Western Africa	Cameroons_MAROUA	CAT	2012-2013	2	4	3	3	3	0	SB0944
CAM275	Egbe 2017	CAM	Central/Western Africa	Cameroons_MAROUA	CAT	2012-2013	5	5	5	3	3	0	SB0944
CHA1	Berg 2011	CHA	Central/Western Africa	Chad	CAT		4	7	6	4	3	0	SB0944
CHA2	Berg 2011	CHA	Central/Western Africa	Chad	CAT	2005	3	5	5	4	3	0	SB0944
CHA3	Berg 2011	CHA	Central/Western Africa	Chad	CAT	2005	4	4	5	99	3	1	SB0944
CHA4	Berg 2011	CHA	Central/Western Africa	Chad	CAT	2005	5	5	4	4	3	0	SB1025
CHA5	Berg 2011	CHA	Central/Western Africa	Chad	CAT	2005	4	99	5	4	3	1	SB0944
CHA6	Muller 2009	CHA	Central/Western Africa	Chad	CAT	2000	3	6	5	4	3	0	SB0944
CHA7	Muller 2009	CHA	Central/Western Africa	Chad	CAT	2000	7	5	5	4	3	0	SB0951
CHA8	Muller 2009	CHA	Central/Western Africa	Chad	CAT	2000	4	3	4	4	3	0	SB1025
CHA10	Muller 2009	CHA	Central/Western Africa	Chad	CAT	2001	3	6	5	4	3	0	SB1418
CHA11	Muller 2009	CHA	Central/Western Africa	Chad	CAT	2000	7	5	5	4	3	0	SB1103
CHA12	Muller 2009	CHA	Central/Western Africa	Chad	CAT	2002	5	5	5	4	3	0	SB0952
CHA14	Muller 2009	CHA	Central/Western Africa	Chad	CAT	2002	2	6	5	4	3	0	SB0951
CHA15	Muller 2009	CHA	Central/Western Africa	Chad	CAT	2002	4	3	4	4	3	0	SB1025
CHA16	Muller 2009	CHA	Central/Western Africa	Chad	CAT	2000	4	6	4	4	3	0	SB1027
CHA17	Muller 2009	CHA	Central/Western Africa	Chad	CAT	2001	3	5	5	4	3	0	SB0944
CHA20	Muller 2009	CHA	Central/Western Africa	Chad	CAT	2002	5	5	3	4	3	0	SB0944
CHA21	Muller 2009	CHA	Central/Western Africa	Chad	CAT	2002	4	5	5	4	3	0	SB1098
CHA22	Muller 2009	CHA	Central/Western Africa	Chad	CAT	2001	4	7	5	4	3	0	SB0944
CHA23	Muller 2009	CHA	Central/Western Africa	Chad	CAT	2002	5	5	5	4	3	0	SB0952
CHA24	Muller 2009	CHA	Central/Western Africa	Chad	CAT	2002	4	8	5	4	3	0	SB0944
CHA25	Muller 2009	CHA	Central/Western Africa	Chad	CAT	2002	99	3	4	4	3	1	SB1025
CHA26	Muller 2009	CHA	Central/Western Africa	Chad	CAT	2002	4	7	5	4	3	0	SB0944
CHA27	Muller 2009	CHA	Central/Western Africa	Chad	CAT	2002	4	4	5	4	3	0	SB1027
CHA28	Muller 2009	CHA	Central/Western Africa	Chad	CAT	2001	3	5	3	4	3	0	SB0944
CHA29	Muller 2009	CHA	Central/Western Africa	Chad	CAT	2002	4	6	5	4	3	0	SB1100
CHA30	Muller 2009	CHA	Central/Western Africa	Chad	CAT	2002	4	5	5	4	3	0	SB1098
CHA31	Muller 2009	CHA	Central/Western Africa	Chad	CAT	2002	4	3	5	4	3	0	SB0944
CHA32	Muller 2009	CHA	Central/Western Africa	Chad	CAT	2002	5	5	4	4	3	0	SB1025
CHA33	Muller 2009	CHA	Central/Western Africa	Chad	CAT	2002	4	99	5	4	3	1	SB0951
CHA34	Muller 2009	CHA	Central/Western Africa	Chad	CAT	2002	4	6	5	4	3	0	SB0951
CHA35	Muller 2009	CHA	Central/Western Africa	Chad	CAT	2002	4	6	5	4	3	0	SB0951
CHA36	Muller 2009	CHA	Central/Western Africa	Chad	CAT	2002	4	3	4	4	3	0	SB1025
CHA37	Muller 2009	CHA	Central/Western Africa	Chad	CAT	2002	5	5	4	4	3	0	SB1025
CHA38	Muller 2009	CHA	Central/Western Africa	Chad	CAT	2002	4	6	5	4	3	0	SB0951
CHA39	Muller 2009	CHA	Central/Western Africa	Chad	CAT	2001	4	5	6	4	2	0	SB0944
CHA40	Muller 2009	CHA	Central/Western Africa	Chad	CAT	2001	4	5	5	2	3	0	SB0944
CHA41	Muller 2009	CHA	Central/Western Africa	Chad	CAT	2002	3	6	5	4	3	0	SB0944
CHA43	Muller 2009	CHA	Central/Western Africa	Chad	CAT	2002	7	5	5	4	3	0	SB1103
CHA45	Muller 2009	CHA	Central/Western Africa	Chad	CAT	2002	5	5	3	4	3	0	SB0328
CHA46	Muller 2009	CHA	Central/Western Africa	Chad	CAT	2002	4	8	5	4	3	0	SB0944
CHA47	Muller 2009	CHA	Central/Western Africa	Chad	CAT	2002	4	7	6	4	3	0	SB0944
CHA48	Muller 2009	CHA	Central/Western Africa	Chad	CAT	2002	4	6	5	4	3	0	SB0944
CHA49	Muller 2009	CHA	Central/Western Africa	Chad	CAT	2002	4	99	5	4	3	1	SB1101
CHA51	Muller 2009	CHA	Central/Western Africa	Chad	CAT	2002	4	3	4	4	3	0	SB1025
CHA53	Muller 2009	CHA	Central/Western Africa	Chad	CAT	2002	4	3	4	4	3	0	SB1025
CHA54	Muller 2009	CHA	Central/Western Africa	Chad	CAT	2002	4	5	6	5	3	0	SB0944
CHA55	Muller 2009	CHA	Central/Western Africa	Chad	CAT	2002	4	7	5	4	3	0	SB0944
CHA56	Muller 2009	CHA	Central/Western Africa	Chad	CAT	2002	4	3	4	4	3	0	SB1025
CHA57	Muller 2009	CHA	Central/Western Africa	Chad	CAT	2002	4	5	6	5	3	0	SB0944
CHA58	Muller 2009	CHA	Central/Western Africa	Chad	CAT	2002	4	3	4	4	3	0	SB1025
CHA59	Muller 2009	CHA	Central/Western Africa	Chad	CAT	2002	4	3	4	4	3	0	SB1025
CHA61	Muller 2009	CHA	Central/Western Africa	Chad	CAT	2002	4	5	5	2	3	0	SB0944
CHA62	Muller 2009	CHA	Central/Western Africa	Chad	CAT	2002	4	8	5	3	3	0	SB0944
CHA64	Muller 2009	CHA	Central/Western Africa	Chad	CAT	2005	4	6	5	4	3	0	SB0951
CHA65	Muller 2009	CHA	Central/Western Africa	Chad	CAT	2005	3	99	5	4	3	1	SB0944
CHA66	Muller 2009	CHA	Central/Western Africa	Chad	CAT	2005	4	5	5	99	3	1	SB1099
CHA67	Muller 2009	CHA	Central/Western Africa	Chad	CAT	2005	3	5	5	4	3	0	SB0944
CHA68	Muller 2009	CHA	Central/Western Africa	Chad	CAT	2005	4	4	5	99	3	1	SB0944
CHA71	Muller 2009	CHA	Central/Western Africa	Chad	CAT	2005	4	99	6	4	3	1	SB1454
CHA72	Muller 2009	CHA	Central/Western Africa	Chad	CAT	2005	4	99	6	4	3	1	SB0850
CHA73	Muller 2009	CHA	Central/Western Africa	Chad	CAT	2005	4	5	5	4	3	0	SB0944
CHA74	Muller 2009	CHA	Central/Western Africa	Chad	CAT	2005	4	3	4	4	3	0	SB1025
CHA75	Muller 2009	CHA	Central/Western Africa	Chad	CAT	2005	5	5	4	4	3	0	SB1025
CHA77	Muller 2009	CHA	Central/Western Africa	Chad	CAT	2005	7	5	5	4	3	0	SB1103
CHA78	Muller 2009	CHA	Central/Western Africa	Chad	CAT	2005	2	99	5	4	3	1	SB1104
CHA79	Muller 2009	CHA	Central/Western Africa	Chad	CAT	2005	3	5	5	4	3	0	SB1099
CHA81	Muller 2009	CHA	Central/Western Africa	Chad	CAT	2005	4	99	5	4	3	1	SB0944
ETH1	Firdessa 2012	ETH	Eastern Africa	Ethiopia	CAT		2	3	2	2	3	0	SB0133
ETH2	Firdessa 2012	ETH	Eastern Africa	Ethiopia	CAT		2	3	2	2	3	0	SB0133
ETH3	Firdessa 2012	ETH	Eastern Africa	Ethiopia	CAT		2	3	2	2	3	0	SB0133
ETH4	Firdessa 2012	ETH	Eastern Africa	Ethiopia	CAT		2	3	2	2	3	0	SB0133
ETH5	Firdessa 2012	ETH	Eastern Africa	Ethiopia	CAT		2	3	2	2	3	0	SB0133
ETH6	Firdessa 2012	ETH	Eastern Africa	Ethiopia	CAT		3	6	2	2	3	0	SB0133
ETH7	Firdessa 2012	ETH	Eastern Africa	Ethiopia	CAT		3	6	2	2	3	0	SB0133
ETH8	Firdessa 2012	ETH	Eastern Africa	Ethiopia	CAT		3	6	2	2	3	0	SB0133
ETH9	Firdessa 2012	ETH	Eastern Africa	Ethiopia	CAT		3	5	2	2	3	0	SB1176
ETH10	Firdessa 2012	ETH	Eastern Africa	Ethiopia	CAT		3	5	2	2	3	0	SB1176
ETH11	Firdessa 2012	ETH	Eastern Africa	Ethiopia	CAT		3	5	2	2	3	0	SB1176
ETH12	Firdessa 2012	ETH	Eastern Africa	Ethiopia	CAT		3	5	2	2	3	0	SB1176
ETH13	Firdessa 2012	ETH	Eastern Africa	Ethiopia	CAT		3	5	2	2	3	0	SB0134
ETH14	Firdessa 2012	ETH	Eastern Africa	Ethiopia	CAT		3	5	2	2	3	0	SB0134
ETH15	Firdessa 2012	ETH	Eastern Africa	Ethiopia	CAT		3	5	2	2	3	0	SB0134
ETH16	Firdessa 2012	ETH	Eastern Africa	Ethiopia	CAT		3	6	2	2	3	0	SB1477
ETH17	Firdessa 2012	ETH	Eastern Africa	Ethiopia	CAT		3	5	2	2	3	0	SB1176
ETH18	Firdessa 2012	ETH	Eastern Africa	Ethiopia	CAT		3	5	2	2	3	0	SB1176
ETH19	Firdessa 2012	ETH	Eastern Africa	Ethiopia	CAT		3	5	2	2	3	0	SB1176
ETH20	Firdessa 2012	ETH	Eastern Africa	Ethiopia	CAT		3	5	2	2	3	0	SB0134
ETH21	Firdessa 2012	ETH	Eastern Africa	Ethiopia	CAT		2	3	2	2	3	0	SB0133
ETH22	Firdessa 2012	ETH	Eastern Africa	Ethiopia	CAT		2	3	99	2	3	1	SB0133
ETH23	Firdessa 2012	ETH	Eastern Africa	Ethiopia	CAT		3	5	2	2	3	0	SB1176
ETH24	Firdessa 2012	ETH	Eastern Africa	Ethiopia	CAT		3	5	2	2	3	0	SB1176
ETH25	Firdessa 2012	ETH	Eastern Africa	Ethiopia	CAT		3	5	2	2	3	0	SB1176
ETH26	Firdessa 2012	ETH	Eastern Africa	Ethiopia	CAT		3	5	2	2	3	0	SB1176
ETH27	Firdessa 2012	ETH	Eastern Africa	Ethiopia	CAT		3	5	2	2	3	0	SB0134
ETH28	Firdessa 2012	ETH	Eastern Africa	Ethiopia	CAT		3	5	2	2	3	0	SB0134
ETH29	Firdessa 2012	ETH	Eastern Africa	Ethiopia	CAT		3	5	2	2	3	0	SB0134
ETH30	Firdessa 2012	ETH	Eastern Africa	Ethiopia	CAT		2	3	2	2	3	0	SB0133
ETH31	Firdessa 2012	ETH	Eastern Africa	Ethiopia	CAT		3	5	2	2	3	0	SB0134
ETH32	Firdessa 2012	ETH	Eastern Africa	Ethiopia	CAT		3	5	2	2	3	0	SB1176
ETH33	Firdessa 2012	ETH	Eastern Africa	Ethiopia	CAT		2	3	2	2	3	0	SB0133
ETH34	Firdessa 2012	ETH	Eastern Africa	Ethiopia	CAT		3	5	2	2	99	1	SB1176
ETH35	Firdessa 2012	ETH	Eastern Africa	Ethiopia	CAT		3	5	2	2	3	0	SB1176
ETH36	Firdessa 2012	ETH	Eastern Africa	Ethiopia	CAT		3	5	2	2	3	0	SB1176
ETH37	Firdessa 2012	ETH	Eastern Africa	Ethiopia	CAT		3	5	2	2	3	0	SB0134
ETH38	Firdessa 2012	ETH	Eastern Africa	Ethiopia	CAT		3	5	2	2	3	0	SB0134
ETH39	Firdessa 2012	ETH	Eastern Africa	Ethiopia	CAT		3	5	2	2	3	0	SB0134
ETH40	Firdessa 2012	ETH	Eastern Africa	Ethiopia	CAT		3	5	2	2	3	0	SB0134
ETH41	Firdessa 2012	ETH	Eastern Africa	Ethiopia	CAT		3	5	2	2	3	0	SB0134
ETH42	Berg 2011	ETH	Eastern Africa	Ethiopia	CAT	2007	4	2	5	4	2	0	SB0133
ETH43	Berg 2011	ETH	Eastern Africa	Ethiopia	CAT	2007	7	7	5	4	3	0	SB1476
ETH44	Berg 2011	ETH	Eastern Africa	Ethiopia	CAT	2007	7	7	5	4	3	0	SB1476
ETH45	Berg 2011	ETH	Eastern Africa	Ethiopia	CAT	2007	5	2	5	4	3	0	SB1176
ETH46	Berg 2011	ETH	Eastern Africa	Ethiopia	CAT	2007	4	2	5	4	2	0	SB0133
ETH47	Berg 2011	ETH	Eastern Africa	Ethiopia	CAT	2007	5	2	4	3	3	0	SB0133
ETH48	Berg 2011	ETH	Eastern Africa	Ethiopia	CAT	2007	5	2	5	4	3	0	SB1176
ETH49	Berg 2011	ETH	Eastern Africa	Ethiopia	CAT	2007	5	2	5	4	3	0	SB1176
ETH50	Berg 2011	ETH	Eastern Africa	Ethiopia	CAT	2007	5	3	5	4	4	0	SB0134
ETH51	Berg 2011	ETH	Eastern Africa	Ethiopia	CAT	2007	5	2	4	3	3	0	SB0133
ETH52	Berg 2011	ETH	Eastern Africa	Ethiopia	CAT	2008	5	2	5	4	3	0	SB1176
ETH53	Berg 2011	ETH	Eastern Africa	Ethiopia	CAT	2008	5	2	5	4	3	0	SB1176
ETH54	Berg 2011	ETH	Eastern Africa	Ethiopia	CAT	2008	5	1	4	4	3	0	SB1477
ETH55	Berg 2011	ETH	Eastern Africa	Ethiopia	CAT	2008	5	2	5	4	3	0	SB1176
ETH56	Berg 2011	ETH	Eastern Africa	Ethiopia	CAT	2008	99	2	5	4	3	1	SB0133
ETH57	Berg 2011	ETH	Eastern Africa	Ethiopia	CAT	2008	3	2	99	4	2	1	SB0133
ETH58	Berg 2011	ETH	Eastern Africa	Ethiopia	CAT	2008	5	2	4	3	3	0	SB0303
ETHS1	Berg 2011	ETHS	Eastern Africa	Southern Ethiopia	CAT	2006	5	1	4	4	3	0	SB1477
ETHS2	Berg 2011	ETHS	Eastern Africa	Southern Ethiopia	CAT	2007	99	2	5	4	2	1	SB0133
ETHS3	Berg 2011	ETHS	Eastern Africa	Southern Ethiopia	CAT	2007	4	2	5	4	2	0	SB0133
ETHS5	Berg 2011	ETHS	Eastern Africa	Southern Ethiopia	CAT	2007	3	2	5	4	2	0	SB0133
ETHS6	Berg 2011	ETHS	Eastern Africa	Southern Ethiopia	CAT	2007	4	2	5	4	2	0	SB0133
ETHS7	Berg 2011	ETHS	Eastern Africa	Southern Ethiopia	CAT	2007	4	2	5	4	2	0	SB0133
ETHS8	Berg 2011	ETHS	Eastern Africa	Southern Ethiopia	CAT	2007	4	2	5	4	2	0	SB0133
ETHS9	Berg 2011	ETHS	Eastern Africa	Southern Ethiopia	CAT	2007	3	2	5	4	2	0	SB1488
ETHS10	Berg 2011	ETHS	Eastern Africa	Southern Ethiopia	HUM	2009	5	2	4	3	3	0	SB0303
MAL1	Berg 2011	MAL	Central/Western Africa	Mali	CAT	2007	6	5	5	4	3	0	SB0134
MAL2	Berg 2011	MAL	Central/Western Africa	Mali	CAT	2007	5	2	5	4	3	0	SB0300
MAL3	Berg 2011	MAL	Central/Western Africa	Mali	CAT	2007	7	4	5	4	3	0	SB1411
MAL4	Berg 2011	MAL	Central/Western Africa	Mali	CAT	2007	7	5	5	4	3	0	SB0991
MAL5	Berg 2011	MAL	Central/Western Africa	Mali	CAT	2007	3	4	5	4	3	0	SB1412
MAL6	Berg 2011	MAL	Central/Western Africa	Mali	CAT	2007	7	5	5	4	3	0	SB0134
MAL7	Berg 2011	MAL	Central/Western Africa	Mali	CAT	2007	5	5	5	4	3	0	SB0300
MAL8	Berg 2011	MAL	Central/Western Africa	Mali	CAT	2007	5	5	5	4	3	0	SB0300
MAL9	Berg 2011	MAL	Central/Western Africa	Mali	CAT	2007	5	2	5	4	3	0	SB0300
MAL10	Berg 2011	MAL	Central/Western Africa	Mali	CAT	2007	5	5	3	4	3	0	SB0300
MAL11	Berg 2011	MAL	Central/Western Africa	Mali	CAT	2007	7	5	5	4	3	0	SB0134
MAL12	Berg 2011	MAL	Central/Western Africa	Mali	CAT	2007	5	5	5	4	3	0	SB0134
MAL13	Berg 2011	MAL	Central/Western Africa	Mali	CAT	2007	6	5	5	4	3	0	SB0134
MAL14	Berg 2011	MAL	Central/Western Africa	Mali	CAT	2007	4	5	5	4	3	0	SB0944
MAL15	Berg 2011	MAL	Central/Western Africa	Mali	CAT	2007	5	6	5	4	3	0	SB1410
MAL16	Berg 2011	MAL	Central/Western Africa	Mali	CAT	2007	5	6	5	4	3	0	SB1410
MAL17	Berg 2011	MAL	Central/Western Africa	Mali	CAT	2007	5	5	5	4	3	0	SB0300
MAL18	Berg 2011	MAL	Central/Western Africa	Mali	CAT	2007	5	2	5	4	3	0	SB0300
MAL19	Berg 2011	MAL	Central/Western Africa	Mali	CAT	2007	7	5	5	4	3	0	SB0134
MAL20	Muller 2009	MAL	Central/Western Africa	Mali	CAT	2007	6	5	5	4	3	0	SB0134
MAL21	Muller 2009	MAL	Central/Western Africa	Mali	CAT	2007	5	2	5	4	3	0	SB0300
MAL22	Muller 2009	MAL	Central/Western Africa	Mali	CAT	2007	7	4	5	4	3	0	SB1411
MAL23	Muller 2009	MAL	Central/Western Africa	Mali	CAT	2007	7	5	5	4	3	0	SB0991
MAL24	Muller 2009	MAL	Central/Western Africa	Mali	CAT	2007	3	4	5	4	3	0	SB1412
MAL25	Muller 2009	MAL	Central/Western Africa	Mali	CAT	2007	7	5	5	4	3	0	SB0134
MAL26	Muller 2009	MAL	Central/Western Africa	Mali	CAT	2007	5	5	5	4	3	0	SB0300
MAL27	Muller 2009	MAL	Central/Western Africa	Mali	CAT	2007	5	5	5	4	3	0	SB0300
MAL28	Muller 2009	MAL	Central/Western Africa	Mali	CAT	2007	5	2	5	4	3	0	SB0300
MAL29	Muller 2009	MAL	Central/Western Africa	Mali	CAT	2007	5	5	3	4	3	0	SB0300
MAL30	Muller 2009	MAL	Central/Western Africa	Mali	CAT	2007	7	5	5	4	3	0	SB0134
MAL31	Muller 2009	MAL	Central/Western Africa	Mali	CAT	2007	5	5	5	4	3	0	SB0134
MAL32	Muller 2009	MAL	Central/Western Africa	Mali	CAT	2007	5	5	5	4	3	0	SB0300
MAL33	Muller 2009	MAL	Central/Western Africa	Mali	CAT	2007	6	5	5	4	3	0	SB0134
MAL34	Muller 2009	MAL	Central/Western Africa	Mali	CAT	2007	4	5	5	4	3	0	SB0944
MAL35	Muller 2009	MAL	Central/Western Africa	Mali	CAT	2007	5	6	5	4	3	0	SB1410
MAL36	Muller 2009	MAL	Central/Western Africa	Mali	CAT	2007	5	6	5	4	3	0	SB1410
MAL37	Muller 2009	MAL	Central/Western Africa	Mali	CAT	2007	5	5	5	4	3	0	SB0300
MAL38	Muller 2009	MAL	Central/Western Africa	Mali	CAT	2007	5	2	5	4	3	0	SB0300
MAL39	Muller 2009	MAL	Central/Western Africa	Mali	CAT	2007	7	5	5	4	3	0	SB0134
MGA1	unpublished, this work	MGA	Southern Africa	Gaza, Mozambique	CAT		6	5	5	3	3	0	SB0140
MIN1	unpublished, this work	MIN	Southern Africa	Inhambane, Mozambique	CAT		7	5	5	3	3	0	SB2305
MIN2	unpublished, this work	MIN	Southern Africa	Inhambane, Mozambique	CAT		7	5	5	3	3	0	SB0961
MIN3	unpublished, this work	MIN	Southern Africa	Inhambane, Mozambique	CAT		8	5	5	3	3	0	SB0961
MIN4	unpublished, this work	MIN	Southern Africa	Inhambane, Mozambique	CAT		7	5	5	3	3	0	SB0961
MIN5	unpublished, this work	MIN	Southern Africa	Inhambane, Mozambique	CAT		7	5	5	3	3	0	SB0961
MIN6	unpublished, this work	MIN	Southern Africa	Inhambane, Mozambique	CAT		7	4	5	3	3	0	SB0961
MIN7	unpublished, this work	MIN	Southern Africa	Inhambane, Mozambique	CAT		7	5	5	3	3	0	SB2306
MIN8	unpublished, this work	MIN	Southern Africa	Inhambane, Mozambique	CAT		7	5	5	3	3	0	SB0961
MIN9	unpublished, this work	MIN	Southern Africa	Inhambane, Mozambique	CAT		99	5	5	3	3	1	SB0961
MIN10	unpublished, this work	MIN	Southern Africa	Inhambane, Mozambique	CAT		7	5	5	3	3	0	SB0961
MIN11	unpublished, this work	MIN	Southern Africa	Inhambane, Mozambique	CAT		7	5	5	3	3	0	SB0961
MIN12	unpublished, this work	MIN	Southern Africa	Inhambane, Mozambique	CAT		7	5	5	3	3	0	SB0961
MIN14	unpublished, this work	MIN	Southern Africa	Inhambane, Mozambique	CAT		7	5	5	3	3	0	SB0961
MIN15	unpublished, this work	MIN	Southern Africa	Inhambane, Mozambique	CAT		7	5	5	3	3	0	SB0961
MIN16	unpublished, this work	MIN	Southern Africa	Inhambane, Mozambique	CAT		7	5	5	3	3	0	SB0961
MIN17	unpublished, this work	MIN	Southern Africa	Inhambane, Mozambique	CAT		5	5	5	3	3	0	SB0961
MIN18	unpublished, this work	MIN	Southern Africa	Inhambane, Mozambique	CAT		7	5	5	3	3	0	SB2306
MIN19	unpublished, this work	MIN	Southern Africa	Inhambane, Mozambique	CAT		8	5	5	3	3	0	SB1099
MIN20	unpublished, this work	MIN	Southern Africa	Inhambane, Mozambique	CAT		7	5	5	3	3	0	SB0961
MMA1	unpublished, this work	MMA	Southern Africa	Manica, Mozambique	CAT		7	5	5	3	3	0	SB0961
MMA2	unpublished, this work	MMA	Southern Africa	Manica, Mozambique	CAT		7	5	5	3	3	0	SB0961
MMA3	unpublished, this work	MMA	Southern Africa	Manica, Mozambique	CAT		7	5	5	3	3	0	SB0961
MMA4	unpublished, this work	MMA	Southern Africa	Manica, Mozambique	CAT		99	5	5	3	3	1	SB0961
MMA5	unpublished, this work	MMA	Southern Africa	Manica, Mozambique	CAT		99	5	5	3	3	1	SB0961
MMA6	unpublished, this work	MMA	Southern Africa	Manica, Mozambique	CAT		99	5	5	3	3	1	SB0961
MMA7	unpublished, this work	MMA	Southern Africa	Manica, Mozambique	CAT		99	5	5	3	3	1	SB0961
MMA8	unpublished, this work	MMA	Southern Africa	Manica, Mozambique	CAT		6	5	99	3	3	1	SB0961
MMA9	unpublished, this work	MMA	Southern Africa	Manica, Mozambique	CAT		8	5	5	3	3	0	SB1099
MMP1	unpublished, this work	MMP	Southern Africa	Maputo, Mozambique	CAT		6	5	5	3	3	0	SB0140
MMP2	unpublished, this work	MMP	Southern Africa	Maputo, Mozambique	CAT		7	5	5	3	3	0	SB0140
MMP3	unpublished, this work	MMP	Southern Africa	Maputo, Mozambique	CAT		7	5	5	3	3	0	SB0140
MMP4	unpublished, this work	MMP	Southern Africa	Maputo, Mozambique	CAT		7	5	5	3	3	0	SB0140
MMP5	unpublished, this work	MMP	Southern Africa	Maputo, Mozambique	CAT		7	5	5	3	3	0	SB0140
MMP6	unpublished, this work	MMP	Southern Africa	Maputo, Mozambique	CAT		7	5	5	3	3	0	SB0140
MMP7	unpublished, this work	MMP	Southern Africa	Maputo, Mozambique	CAT		99	5	5	3	3	1	SB0140
MMP8	unpublished, this work	MMP	Southern Africa	Maputo, Mozambique	CAT		7	5	5	3	3	0	SB0140
MMP9	unpublished, this work	MMP	Southern Africa	Maputo, Mozambique	CAT		6	5	5	3	3	0	SB0140
MMP10	unpublished, this work	MMP	Southern Africa	Maputo, Mozambique	CAT		7	5	99	3	3	1	SB0140
MMP11	unpublished, this work	MMP	Southern Africa	Maputo, Mozambique	CAT		7	5	5	3	3	0	SB0140
MMP12	unpublished, this work	MMP	Southern Africa	Maputo, Mozambique	CAT		7	5	5	3	3	0	SB0140
MMP13	unpublished, this work	MMP	Southern Africa	Maputo, Mozambique	CAT		7	5	5	3	3	0	SB0140
MMP14	unpublished, this work	MMP	Southern Africa	Maputo, Mozambique	CAT		7	5	5	3	3	0	SB0140
MMP15	unpublished, this work	MMP	Southern Africa	Maputo, Mozambique	CAT		5	5	5	3	3	0	SB0140
MMP16	unpublished, this work	MMP	Southern Africa	Maputo, Mozambique	CAT		7	5	5	3	3	0	SB0140
MMP17	unpublished, this work	MMP	Southern Africa	Maputo, Mozambique	CAT		7	4	5	3	3	0	SB0961
MMP18	unpublished, this work	MMP	Southern Africa	Maputo, Mozambique	CAT		7	5	5	3	3	0	SB0961
MNA1	unpublished, this work	MNA	Southern Africa	Nampula, Mozambique	CAT		7	5	5	3	3	0	SB0961
MSO1	unpublished, this work	MSO	Southern Africa	Sofala, Mozambique	CAT		8	5	5	3	3	0	SB0961
MSO2	unpublished, this work	MSO	Southern Africa	Sofala, Mozambique	CAT		7	5	5	3	3	0	SB0961
MSO3	unpublished, this work	MSO	Southern Africa	Sofala, Mozambique	CAT		7	5	5	3	3	0	SB0961
MSO4	unpublished, this work	MSO	Southern Africa	Sofala, Mozambique	CAT		7	5	5	3	3	0	SB0961
MSO5	unpublished, this work	MSO	Southern Africa	Sofala, Mozambique	CAT		7	5	5	3	3	0	SB0961
MSO6	unpublished, this work	MSO	Southern Africa	Sofala, Mozambique	CAT		7	5	5	3	3	0	SB0961
MSO7	unpublished, this work	MSO	Southern Africa	Sofala, Mozambique	CAT		7	5	5	3	3	0	SB0961
MSO8	unpublished, this work	MSO	Southern Africa	Sofala, Mozambique	CAT		7	5	5	3	3	0	SB0961
MSO9	unpublished, this work	MSO	Southern Africa	Sofala, Mozambique	CAT		7	5	4	3	3	0	SB0961
NIG1	Berg 2011	NIG	Central/Western Africa	Nigeria	CAT	2004	5	5	5	4	2	0	SB1027
NIG2	Berg 2011	NIG	Central/Western Africa	Nigeria	CAT	2004	5	5	4	4	3	0	SB1025
NIG3	Berg 2011	NIG	Central/Western Africa	Nigeria	CAT	2004	5	5	5	4	3	0	SB1429
NIG4	Berg 2011	NIG	Central/Western Africa	Nigeria	CAT	2004	5	5	5	4	3	0	SB1434
NIG5	Berg 2011	NIG	Central/Western Africa	Nigeria	CAT	2004	5	5	3	4	3	0	SB0944
NIG6	Muller 2009	NIG	Central/Western Africa	Nigeria	CAT	2003	5	5	5	4	3	0	SB0944
NIG7	Muller 2009	NIG	Central/Western Africa	Nigeria	CAT	2003	5	5	5	4	3	0	SB0944
NIG8	Muller 2009	NIG	Central/Western Africa	Nigeria	CAT	2003	5	5	5	4	3	0	SB0944
NIG9	Muller 2009	NIG	Central/Western Africa	Nigeria	CAT	2003	5	5	5	4	3	0	SB0944
NIG10	Muller 2009	NIG	Central/Western Africa	Nigeria	CAT	2003	5	5	5	4	3	0	SB0952
NIG11	Muller 2009	NIG	Central/Western Africa	Nigeria	CAT	2003	5	5	4	4	3	0	SB1025
NIG12	Muller 2009	NIG	Central/Western Africa	Nigeria	CAT	2003	5	5	5	4	3	0	SB0952
NIG13	Muller 2009	NIG	Central/Western Africa	Nigeria	CAT	2003	4	5	5	4	3	0	SB0944
NIG14	Muller 2009	NIG	Central/Western Africa	Nigeria	CAT	2003	5	5	5	4	3	0	SB0952
NIG15	Muller 2009	NIG	Central/Western Africa	Nigeria	CAT	2003	5	5	3	4	3	0	SB0944
NIG16	Muller 2009	NIG	Central/Western Africa	Nigeria	CAT	2003	5	5	5	4	3	0	SB1026
NIG17	Muller 2009	NIG	Central/Western Africa	Nigeria	CAT	2003	5	5	4	4	3	0	SB1025
NIG18	Muller 2009	NIG	Central/Western Africa	Nigeria	CAT	2003	5	5	3	4	3	0	SB0944
NIG19	Muller 2009	NIG	Central/Western Africa	Nigeria	CAT	2003	5	5	3	4	3	0	SB0944
NIG20	Muller 2009	NIG	Central/Western Africa	Nigeria	CAT	2003	5	5	3	4	3	0	SB0944
NIG21	Muller 2009	NIG	Central/Western Africa	Nigeria	CAT	2004	5	5	6	4	3	0	SB1420
NIG22	Muller 2009	NIG	Central/Western Africa	Nigeria	CAT	2004	5	5	6	4	3	0	SB1420
NIG23	Muller 2009	NIG	Central/Western Africa	Nigeria	CAT	2004	5	5	6	4	3	0	SB1420
NIG24	Muller 2009	NIG	Central/Western Africa	Nigeria	CAT	2004	5	5	5	4	3	0	SB1421
NIG25	Muller 2009	NIG	Central/Western Africa	Nigeria	CAT	2004	5	5	5	4	3	0	SB1421
NIG26	Muller 2009	NIG	Central/Western Africa	Nigeria	CAT	2004	99	5	5	4	3	1	SB1421
NIG27	Muller 2009	NIG	Central/Western Africa	Nigeria	CAT	2004	5	5	5	4	3	0	SB1421
NIG28	Muller 2009	NIG	Central/Western Africa	Nigeria	CAT	2004	5	5	5	4	3	0	SB1421
NIG29	Muller 2009	NIG	Central/Western Africa	Nigeria	CAT	2004	5	6	5	4	3	0	SB1421
NIG30	Muller 2009	NIG	Central/Western Africa	Nigeria	CAT	2004	5	6	5	4	3	0	SB1444
NIG31	Muller 2009	NIG	Central/Western Africa	Nigeria	CAT	2004	5	5	5	4	3	0	SB1444
NIG32	Muller 2009	NIG	Central/Western Africa	Nigeria	CAT	2004	5	2	5	4	3	0	SB1444
NIG33	Muller 2009	NIG	Central/Western Africa	Nigeria	CAT	2004	5	2	5	4	3	0	SB1444
NIG34	Muller 2009	NIG	Central/Western Africa	Nigeria	CAT	2004	5	5	5	4	3	0	SB1445
NIG36	Muller 2009	NIG	Central/Western Africa	Nigeria	CAT	2004	4	4	5	4	3	0	SB1027
NIG37	Muller 2009	NIG	Central/Western Africa	Nigeria	CAT	2004	5	5	5	4	3	0	SB1027
NIG38	Muller 2009	NIG	Central/Western Africa	Nigeria	CAT	2004	5	5	5	4	99	1	SB1027
NIG39	Muller 2009	NIG	Central/Western Africa	Nigeria	CAT	2004	5	99	5	4	3	1	SB1027
NIG40	Muller 2009	NIG	Central/Western Africa	Nigeria	CAT	2004	5	5	5	4	3	0	SB1027
NIG41	Muller 2009	NIG	Central/Western Africa	Nigeria	CAT	2004	5	6	5	4	3	0	SB1027
NIG42	Muller 2009	NIG	Central/Western Africa	Nigeria	CAT	2004	5	5	5	4	2	0	SB1027
NIG43	Muller 2009	NIG	Central/Western Africa	Nigeria	CAT	2004	5	6	5	4	3	0	SB1027
NIG44	Muller 2009	NIG	Central/Western Africa	Nigeria	CAT	2004	4	5	5	4	3	0	SB1027
NIG45	Muller 2009	NIG	Central/Western Africa	Nigeria	CAT	2004	5	6	5	4	3	0	SB1027
NIG46	Muller 2009	NIG	Central/Western Africa	Nigeria	CAT	2004	4	5	5	4	3	0	SB1027
NIG47	Muller 2009	NIG	Central/Western Africa	Nigeria	CAT	2004	5	5	5	4	3	0	SB1027
NIG48	Muller 2009	NIG	Central/Western Africa	Nigeria	CAT	2004	5	5	6	4	3	0	SB1027
NIG49	Muller 2009	NIG	Central/Western Africa	Nigeria	CAT	2004	5	5	6	4	3	0	SB1027
NIG50	Muller 2009	NIG	Central/Western Africa	Nigeria	CAT	2004	5	5	5	4	3	0	SB1027
NIG51	Muller 2009	NIG	Central/Western Africa	Nigeria	CAT	2004	4	2	5	4	3	0	SB1027
NIG52	Muller 2009	NIG	Central/Western Africa	Nigeria	CAT	2004	5	5	5	4	3	0	SB1027
NIG53	Muller 2009	NIG	Central/Western Africa	Nigeria	CAT	2004	5	5	5	4	3	0	SB1027
NIG54	Muller 2009	NIG	Central/Western Africa	Nigeria	CAT	2004	5	5	6	4	3	0	SB1027
NIG55	Muller 2009	NIG	Central/Western Africa	Nigeria	CAT	2004	5	6	5	4	3	0	SB1027
NIG56	Muller 2009	NIG	Central/Western Africa	Nigeria	CAT	2004	5	6	5	4	3	0	SB1027
NIG57	Muller 2009	NIG	Central/Western Africa	Nigeria	CAT	2004	5	5	5	4	3	0	SB1027
NIG58	Muller 2009	NIG	Central/Western Africa	Nigeria	CAT	2004	5	5	6	4	3	0	SB1027
NIG59	Muller 2009	NIG	Central/Western Africa	Nigeria	CAT	2004	5	5	6	4	3	0	SB1027
NIG60	Muller 2009	NIG	Central/Western Africa	Nigeria	CAT	2004	5	5	4	4	3	0	SB1025
NIG61	Muller 2009	NIG	Central/Western Africa	Nigeria	CAT	2004	5	5	4	4	3	0	SB1025
NIG62	Muller 2009	NIG	Central/Western Africa	Nigeria	CAT	2004	5	5	4	4	3	0	SB1025
NIG63	Muller 2009	NIG	Central/Western Africa	Nigeria	CAT	2004	5	5	4	4	3	0	SB1025
NIG64	Muller 2009	NIG	Central/Western Africa	Nigeria	CAT	2004	4	3	4	4	3	0	SB1025
NIG65	Muller 2009	NIG	Central/Western Africa	Nigeria	CAT	2004	5	5	4	4	3	0	SB1025
NIG66	Muller 2009	NIG	Central/Western Africa	Nigeria	CAT	2004	99	5	5	4	3	1	SB1443
NIG67	Muller 2009	NIG	Central/Western Africa	Nigeria	CAT	2004	99	5	3	4	3	1	SB1422
NIG68	Muller 2009	NIG	Central/Western Africa	Nigeria	CAT	2004	5	5	5	4	3	0	SB1423
NIG69	Muller 2009	NIG	Central/Western Africa	Nigeria	CAT	2004	5	5	5	4	3	0	SB1424
NIG70	Muller 2009	NIG	Central/Western Africa	Nigeria	CAT	2004	5	5	5	4	3	0	SB1424
NIG71	Muller 2009	NIG	Central/Western Africa	Nigeria	CAT	2004	5	5	3	4	3	0	SB1425
NIG72	Muller 2009	NIG	Central/Western Africa	Nigeria	CAT	2004	5	5	99	4	3	1	SB1441
NIG73	Muller 2009	NIG	Central/Western Africa	Nigeria	CAT	2004	4	5	5	4	3	0	SB1442
NIG74	Muller 2009	NIG	Central/Western Africa	Nigeria	CAT	2004	5	5	5	4	3	0	SB1427
NIG75	Muller 2009	NIG	Central/Western Africa	Nigeria	CAT	2004	5	5	5	4	3	0	SB1429
NIG76	Muller 2009	NIG	Central/Western Africa	Nigeria	CAT	2004	99	5	3	4	3	1	SB1430
NIG77	Muller 2009	NIG	Central/Western Africa	Nigeria	CAT	2004	5	5	3	4	3	0	SB1430
NIG78	Muller 2009	NIG	Central/Western Africa	Nigeria	CAT	2004	5	5	4	4	3	0	SB1431
NIG79	Muller 2009	NIG	Central/Western Africa	Nigeria	CAT	2004	4	5	5	4	3	0	SB1099
NIG80	Muller 2009	NIG	Central/Western Africa	Nigeria	CAT	2004	4	99	5	4	3	1	SB1099
NIG81	Muller 2009	NIG	Central/Western Africa	Nigeria	CAT	2004	5	5	5	4	3	0	SB1432
NIG82	Muller 2009	NIG	Central/Western Africa	Nigeria	CAT	2004	5	5	5	4	3	0	SB1432
NIG83	Muller 2009	NIG	Central/Western Africa	Nigeria	CAT	2004	5	5	5	4	3	0	SB1432
NIG84	Muller 2009	NIG	Central/Western Africa	Nigeria	CAT	2004	5	5	5	4	3	0	SB1432
NIG85	Muller 2009	NIG	Central/Western Africa	Nigeria	CAT	2004	5	5	5	4	3	0	SB1433
NIG86	Muller 2009	NIG	Central/Western Africa	Nigeria	CAT	2004	5	3	5	4	3	0	SB0951
NIG87	Muller 2009	NIG	Central/Western Africa	Nigeria	CAT	2004	5	3	5	4	3	0	SB0951
NIG88	Muller 2009	NIG	Central/Western Africa	Nigeria	CAT	2004	5	5	5	4	3	0	SB0951
NIG89	Muller 2009	NIG	Central/Western Africa	Nigeria	CAT	2004	5	5	5	4	3	0	SB1434
NIG90	Muller 2009	NIG	Central/Western Africa	Nigeria	CAT	2004	5	5	5	4	3	0	SB1437
NIG91	Muller 2009	NIG	Central/Western Africa	Nigeria	CAT	2004	5	5	5	4	4	0	SB1436
NIG92	Muller 2009	NIG	Central/Western Africa	Nigeria	CAT	2004	5	5	4	4	3	0	SB1435
NIG93	Muller 2009	NIG	Central/Western Africa	Nigeria	CAT	2004	5	5	4	4	3	0	SB1435
NIG94	Muller 2009	NIG	Central/Western Africa	Nigeria	CAT	2004	4	4	3	4	3	0	SB0328
NIG95	Muller 2009	NIG	Central/Western Africa	Nigeria	CAT	2004	4	4	3	4	3	0	SB0328
NIG96	Muller 2009	NIG	Central/Western Africa	Nigeria	CAT	2004	4	5	3	4	2	0	SB0328
NIG97	Muller 2009	NIG	Central/Western Africa	Nigeria	CAT	2004	3	4	3	4	3	0	SB0328
NIG98	Muller 2009	NIG	Central/Western Africa	Nigeria	CAT	2004	5	5	3	4	3	0	SB1438
NIG99	Muller 2009	NIG	Central/Western Africa	Nigeria	CAT	2004	5	5	3	4	3	0	SB1438
NIG100	Muller 2009	NIG	Central/Western Africa	Nigeria	CAT	2004	5	5	3	3	3	0	SB1439
NIG101	Muller 2009	NIG	Central/Western Africa	Nigeria	CAT	2004	5	5	3	4	3	0	SB1439
NIG102	Muller 2009	NIG	Central/Western Africa	Nigeria	CAT	2004	5	5	5	4	3	0	SB1439
NIG103	Muller 2009	NIG	Central/Western Africa	Nigeria	CAT	2004	5	5	5	4	3	0	SB1440
NIG104	Muller 2009	NIG	Central/Western Africa	Nigeria	CAT	2004	5	6	5	4	3	0	SB1440
NIG105	Muller 2009	NIG	Central/Western Africa	Nigeria	CAT	2004	5	5	5	4	3	0	SB1440
NIG106	Muller 2009	NIG	Central/Western Africa	Nigeria	CAT	2004	5	5	5	4	3	0	SB1428
NIG107	Muller 2009	NIG	Central/Western Africa	Nigeria	CAT	2004	5	5	3	99	3	1	SB0944
NIG108	Muller 2009	NIG	Central/Western Africa	Nigeria	CAT	2004	5	5	3	4	3	0	SB0944
NIG109	Muller 2009	NIG	Central/Western Africa	Nigeria	CAT	2004	5	5	3	4	3	0	SB0944
NIG110	Muller 2009	NIG	Central/Western Africa	Nigeria	CAT	2004	5	5	3	4	3	0	SB0944
NIG111	Muller 2009	NIG	Central/Western Africa	Nigeria	CAT	2004	5	5	3	4	3	0	SB0944
NIG112	Muller 2009	NIG	Central/Western Africa	Nigeria	CAT	2004	5	4	5	4	3	0	SB0944
NIG113	Muller 2009	NIG	Central/Western Africa	Nigeria	CAT	2004	4	5	5	4	3	0	SB0944
NIG114	Muller 2009	NIG	Central/Western Africa	Nigeria	CAT	2004	5	5	3	4	3	0	SB0944
NIG115	Muller 2009	NIG	Central/Western Africa	Nigeria	CAT	2004	5	5	3	4	3	0	SB0944
NIG116	Muller 2009	NIG	Central/Western Africa	Nigeria	CAT	2004	5	5	5	4	3	0	SB0944
NIG117	Muller 2009	NIG	Central/Western Africa	Nigeria	CAT	2004	5	5	3	4	3	0	SB0944
NIG118	Muller 2009	NIG	Central/Western Africa	Nigeria	CAT	2004	5	5	5	4	3	0	SB0944
NIG119	Muller 2009	NIG	Central/Western Africa	Nigeria	CAT	2004	5	5	5	4	3	0	SB0944
NIG120	Muller 2009	NIG	Central/Western Africa	Nigeria	CAT	2004	5	4	99	4	3	1	SB0944
NIG121	Muller 2009	NIG	Central/Western Africa	Nigeria	CAT	2004	5	5	5	4	3	0	SB0944
NIG122	Muller 2009	NIG	Central/Western Africa	Nigeria	CAT	2004	6	4	5	4	3	0	SB0944
NIG123	Muller 2009	NIG	Central/Western Africa	Nigeria	CAT	2004	5	4	6	4	3	0	SB0944
NIG124	Muller 2009	NIG	Central/Western Africa	Nigeria	CAT	2004	5	6	5	4	3	0	SB0944
NIG125	Muller 2009	NIG	Central/Western Africa	Nigeria	CAT	2004	5	99	5	4	3	1	SB0944
NIG126	Muller 2009	NIG	Central/Western Africa	Nigeria	CAT	2004	5	4	6	4	3	0	SB0944
NIG127	Muller 2009	NIG	Central/Western Africa	Nigeria	CAT	2004	5	4	5	4	3	0	SB0944
NIG128	Muller 2009	NIG	Central/Western Africa	Nigeria	CAT	2004	5	4	5	4	3	0	SB0944
NIG129	Muller 2009	NIG	Central/Western Africa	Nigeria	CAT	2004	5	5	5	4	3	0	SB0944
NIG130	Muller 2009	NIG	Central/Western Africa	Nigeria	CAT	2004	5	5	5	4	3	0	SB0944
NIG131	Muller 2009	NIG	Central/Western Africa	Nigeria	CAT	2004	5	5	3	4	3	0	SB0944
NIG132	Muller 2009	NIG	Central/Western Africa	Nigeria	CAT	2004	5	5	3	4	3	0	SB0944
NIG133	Muller 2009	NIG	Central/Western Africa	Nigeria	CAT	2004	5	5	5	4	3	0	SB0944
NIG134	Muller 2009	NIG	Central/Western Africa	Nigeria	CAT	2004	5	99	3	4	3	1	SB0944
NIG135	Muller 2009	NIG	Central/Western Africa	Nigeria	CAT	2004	5	5	3	4	3	0	SB0944
NIG136	Muller 2009	NIG	Central/Western Africa	Nigeria	CAT	2004	99	5	5	4	3	1	SB0944
NIG137	Muller 2009	NIG	Central/Western Africa	Nigeria	CAT	2004	5	5	5	4	3	0	SB0944
NIG138	Muller 2009	NIG	Central/Western Africa	Nigeria	CAT	2004	5	5	3	4	3	0	SB0944
NIG139	Muller 2009	NIG	Central/Western Africa	Nigeria	CAT	2004	5	5	3	4	3	0	SB0944
NIG140	Muller 2009	NIG	Central/Western Africa	Nigeria	CAT	2004	5	5	5	4	3	0	SB0944
NIG141	Muller 2009	NIG	Central/Western Africa	Nigeria	CAT	2004	5	5	5	4	3	0	SB0944
NIG142	Muller 2009	NIG	Central/Western Africa	Nigeria	CAT	2004	5	5	99	4	3	1	SB0944
NIG143	Muller 2009	NIG	Central/Western Africa	Nigeria	CAT	2004	5	5	99	4	3	1	SB0944
NIG144	Muller 2009	NIG	Central/Western Africa	Nigeria	CAT	2004	6	4	7	4	3	0	SB0944
NIG145	Muller 2009	NIG	Central/Western Africa	Nigeria	CAT	2004	5	5	3	4	3	0	SB0944
NIG147	Muller 2009	NIG	Central/Western Africa	Nigeria	CAT	2004	5	5	3	4	3	0	SB0944
NIG148	Muller 2009	NIG	Central/Western Africa	Nigeria	CAT	2004	5	4	5	4	2	0	SB0944
NIG150	Muller 2009	NIG	Central/Western Africa	Nigeria	CAT	2004	5	5	6	4	3	0	SB0944
NIG151	Muller 2009	NIG	Central/Western Africa	Nigeria	CAT	2004	5	5	5	4	3	0	SB0944
NIG153	Muller 2009	NIG	Central/Western Africa	Nigeria	CAT	2004	5	5	3	4	3	0	SB0944
NIG154	Muller 2009	NIG	Central/Western Africa	Nigeria	CAT	2004	99	5	3	4	3	1	SB0944
NIG155	Muller 2009	NIG	Central/Western Africa	Nigeria	CAT	2004	5	5	99	4	3	1	SB0944
NIG156	Muller 2009	NIG	Central/Western Africa	Nigeria	CAT	2004	5	5	3	4	3	0	SB0944
NIG157	Muller 2009	NIG	Central/Western Africa	Nigeria	CAT	2004	5	5	99	4	3	1	SB0944
NIG159	Muller 2009	NIG	Central/Western Africa	Nigeria	CAT	2004	5	5	3	4	3	0	SB0944
NIG160	Muller 2009	NIG	Central/Western Africa	Nigeria	CAT	2004	5	5	5	4	3	0	SB0944
NIG161	Muller 2009	NIG	Central/Western Africa	Nigeria	CAT	2004	5	5	4	4	3	0	SB0944
NIG162	Muller 2009	NIG	Central/Western Africa	Nigeria	CAT	2004	4	4	3	4	3	0	SB0944
NIG163	Muller 2009	NIG	Central/Western Africa	Nigeria	CAT	2004	5	5	3	4	3	0	SB0944
NIG164	Muller 2009	NIG	Central/Western Africa	Nigeria	CAT	2004	5	5	5	4	3	0	SB0944
NIG166	Muller 2009	NIG	Central/Western Africa	Nigeria	CAT	2004	5	5	5	4	3	0	SB0944
NIG167	Muller 2009	NIG	Central/Western Africa	Nigeria	CAT	2004	5	5	3	4	3	0	SB0944
NIG168	Muller 2009	NIG	Central/Western Africa	Nigeria	CAT	2004	3	5	5	4	3	0	SB0944
NIG169	Muller 2009	NIG	Central/Western Africa	Nigeria	CAT	2004	5	3	5	4	3	0	SB0944
NIG170	Muller 2009	NIG	Central/Western Africa	Nigeria	CAT	2004	5	5	3	4	99	1	SB0944
NIG171	Muller 2009	NIG	Central/Western Africa	Nigeria	CAT	2004	5	5	5	4	3	0	SB0944
NIG172	Muller 2009	NIG	Central/Western Africa	Nigeria	CAT	2004	5	5	3	4	3	0	SB0944
SAF1	Hlokwe 2013	SAF	Southern Africa	South Africa	WIL	1999	6	5	5	99	3	1	SB0140
SAF2	Hlokwe 2013	SAF	Southern Africa	South Africa	WIL	2007	4	5	5	99	3	1	SB1474
SAF3	Hlokwe 2013	SAF	Southern Africa	South Africa	CAT	2009	5	5	5	99	3	1	SB1235
SAF4	Hlokwe 2013	SAF	Southern Africa	South Africa	CAT	2005	7	5	3	99	4	1	SB0267
SAF5	Hlokwe 2013	SAF	Southern Africa	South Africa	CAT	2003	6	5	5	99	3	1	SB0130
SAF6	Hlokwe 2013	SAF	Southern Africa	South Africa	CAT	2003	6	5	5	99	3	1	SB0130
SAF7	Hlokwe 2013	SAF	Southern Africa	South Africa	WIL	1997	6	5	5	99	3	1	SB0130
SAF8	Hlokwe 2013	SAF	Southern Africa	South Africa	WIL	1998	6	5	5	99	3	1	SB0130
SAF9	Hlokwe 2013	SAF	Southern Africa	South Africa	CAT	2005	6	5	5	99	4	1	SB0130
SAF10	Hlokwe 2013	SAF	Southern Africa	South Africa	WIL	1998	6	4	4	99	4	1	SB0121
SAF11	Hlokwe 2013	SAF	Southern Africa	South Africa	WIL	1998	6	4	4	99	4	1	SB0121
SAF12	Hlokwe 2013	SAF	Southern Africa	South Africa	WIL	1997	6	4	4	99	4	1	SB0121
SAF13	Hlokwe 2013	SAF	Southern Africa	South Africa	WIL	1997	6	4	4	99	4	1	SB0121
SAF14	Hlokwe 2013	SAF	Southern Africa	South Africa	WIL	2000	6	4	4	99	4	1	SB0121
SAF15	Hlokwe 2013	SAF	Southern Africa	South Africa	WIL	2001	6	4	4	99	4	1	SB0121
SAF16	Hlokwe 2013	SAF	Southern Africa	South Africa	WIL	1995	6	4	4	99	4	1	SB0121
SAF17	Hlokwe 2013	SAF	Southern Africa	South Africa	WIL	1996	6	4	4	99	4	1	SB0121
SAF18	Hlokwe 2013	SAF	Southern Africa	South Africa	WIL	1998	6	4	4	99	3	1	SB0121
SAF19	Hlokwe 2013	SAF	Southern Africa	South Africa	WIL	1998	6	4	4	99	3	1	SB0121
SAF20	Hlokwe 2013	SAF	Southern Africa	South Africa	WIL	1997	6	4	4	99	3	1	SB0121
SAF21	Hlokwe 2013	SAF	Southern Africa	South Africa	WIL	1999	6	4	4	99	3	1	SB0121
SAF22	Hlokwe 2013	SAF	Southern Africa	South Africa	WIL	1997	6	3	4	99	4	1	SB0121
SAF23	Hlokwe 2013	SAF	Southern Africa	South Africa	WIL	1998	6	4	3	99	4	1	SB0121
SAF24	Hlokwe 2013	SAF	Southern Africa	South Africa	WIL	1998	6	4	3	99	4	1	SB0121
SAF25	Hlokwe 2013	SAF	Southern Africa	South Africa	WIL	2000	6	4	3	99	4	1	SB0121
SAF26	Hlokwe 2013	SAF	Southern Africa	South Africa	WIL	2009	6	4	3	99	4	1	SB0121
SAF27	Hlokwe 2013	SAF	Southern Africa	South Africa	WIL	2009	6	4	3	99	4	1	SB0121
SAF28	Hlokwe 2013	SAF	Southern Africa	South Africa	WIL	1998	6	4	3	99	4	1	SB0121
SAF29	Hlokwe 2013	SAF	Southern Africa	South Africa	WIL	1998	6	4	3	99	4	1	SB0121
SAF30	Hlokwe 2013	SAF	Southern Africa	South Africa	WIL	1997	6	4	3	99	4	1	SB0121
SAF31	Hlokwe 2013	SAF	Southern Africa	South Africa	WIL	1997	6	4	3	99	4	1	SB0121
SAF32	Hlokwe 2013	SAF	Southern Africa	South Africa	WIL	1998	6	4	3	99	4	1	SB0121
SAF33	Hlokwe 2013	SAF	Southern Africa	South Africa	WIL	1999	6	4	3	99	4	1	SB0121
SAF34	Hlokwe 2013	SAF	Southern Africa	South Africa	WIL	1999	6	4	3	99	4	1	SB0121
SAF35	Hlokwe 2013	SAF	Southern Africa	South Africa	WIL	2000	6	4	3	99	4	1	SB0121
SAF36	Hlokwe 2013	SAF	Southern Africa	South Africa	WIL	2000	6	4	3	99	4	1	SB0121
SAF37	Hlokwe 2013	SAF	Southern Africa	South Africa	WIL	2000	6	4	3	99	4	1	SB0121
SAF38	Hlokwe 2013	SAF	Southern Africa	South Africa	WIL	2000	6	4	3	99	4	1	SB0121
SAF39	Hlokwe 2013	SAF	Southern Africa	South Africa	WIL	2000	6	4	3	99	4	1	SB0121
SAF40	Hlokwe 2013	SAF	Southern Africa	South Africa	WIL	2001	6	4	3	99	4	1	SB0121
SAF41	Hlokwe 2013	SAF	Southern Africa	South Africa	WIL	2003	6	4	3	99	4	1	SB0121
SAF42	Hlokwe 2013	SAF	Southern Africa	South Africa	WIL	2003	6	4	3	99	4	1	SB0121
SAF43	Hlokwe 2013	SAF	Southern Africa	South Africa	WIL	2003	6	4	3	99	4	1	SB0121
SAF44	Hlokwe 2013	SAF	Southern Africa	South Africa	WIL	2004	6	4	3	99	4	1	SB0121
SAF45	Hlokwe 2013	SAF	Southern Africa	South Africa	WIL	2004	6	4	3	99	4	1	SB0121
SAF46	Hlokwe 2013	SAF	Southern Africa	South Africa	WIL	1995	6	4	3	99	4	1	SB0121
SAF47	Hlokwe 2013	SAF	Southern Africa	South Africa	WIL	2005	6	4	3	99	4	1	SB0121
SAF48	Hlokwe 2013	SAF	Southern Africa	South Africa	WIL	2005	6	4	3	99	4	1	SB0121
SAF49	Hlokwe 2013	SAF	Southern Africa	South Africa	WIL	2005	6	4	3	99	4	1	SB0121
SAF50	Hlokwe 2013	SAF	Southern Africa	South Africa	WIL	2006	6	4	3	99	4	1	SB0121
SAF51	Hlokwe 2013	SAF	Southern Africa	South Africa	WIL	2006	6	4	3	99	4	1	SB0121
SAF52	Hlokwe 2013	SAF	Southern Africa	South Africa	WIL	2006	6	4	3	99	4	1	SB0121
SAF53	Hlokwe 2013	SAF	Southern Africa	South Africa	WIL	2006	6	4	3	99	4	1	SB0121
SAF54	Hlokwe 2013	SAF	Southern Africa	South Africa	WIL	1995	6	4	3	99	4	1	SB0121
SAF55	Hlokwe 2013	SAF	Southern Africa	South Africa	WIL	2007	6	4	3	99	4	1	SB0121
SAF56	Hlokwe 2013	SAF	Southern Africa	South Africa	WIL	1996	6	4	3	99	4	1	SB0121
SAF57	Hlokwe 2013	SAF	Southern Africa	South Africa	WIL	2007	6	4	3	99	4	1	SB0121
SAF58	Hlokwe 2013	SAF	Southern Africa	South Africa	WIL	2007	6	4	3	99	4	1	SB0121
SAF59	Hlokwe 2013	SAF	Southern Africa	South Africa	WIL	2007	6	4	3	99	4	1	SB0121
SAF60	Hlokwe 2013	SAF	Southern Africa	South Africa	WIL	2007	6	4	3	99	4	1	SB0121
SAF61	Hlokwe 2013	SAF	Southern Africa	South Africa	WIL	2007	6	4	3	99	4	1	SB0121
SAF62	Hlokwe 2013	SAF	Southern Africa	South Africa	WIL	2007	6	4	3	99	4	1	SB0121
SAF63	Hlokwe 2013	SAF	Southern Africa	South Africa	WIL	2007	6	4	3	99	4	1	SB0121
SAF64	Hlokwe 2013	SAF	Southern Africa	South Africa	WIL	2007	6	4	3	99	4	1	SB0121
SAF65	Hlokwe 2013	SAF	Southern Africa	South Africa	WIL	2007	6	4	3	99	4	1	SB0121
SAF66	Hlokwe 2013	SAF	Southern Africa	South Africa	WIL	2007	6	4	3	99	4	1	SB0121
SAF67	Hlokwe 2013	SAF	Southern Africa	South Africa	WIL	2007	6	4	3	99	4	1	SB0121
SAF68	Hlokwe 2013	SAF	Southern Africa	South Africa	WIL	2007	6	4	3	99	4	1	SB0121
SAF69	Hlokwe 2013	SAF	Southern Africa	South Africa	WIL	2008	6	4	3	99	4	1	SB0121
SAF70	Hlokwe 2013	SAF	Southern Africa	South Africa	WIL	2008	6	4	3	99	4	1	SB0121
SAF71	Hlokwe 2013	SAF	Southern Africa	South Africa	WIL	2008	6	4	3	99	4	1	SB0121
SAF72	Hlokwe 2013	SAF	Southern Africa	South Africa	WIL	2008	6	4	3	99	4	1	SB0121
SAF73	Hlokwe 2013	SAF	Southern Africa	South Africa	WIL	2008	6	4	3	99	4	1	SB0121
SAF74	Hlokwe 2013	SAF	Southern Africa	South Africa	WIL	2008	6	4	3	99	4	1	SB0121
SAF75	Hlokwe 2013	SAF	Southern Africa	South Africa	WIL	2009	6	4	3	99	4	1	SB0121
SAF76	Hlokwe 2013	SAF	Southern Africa	South Africa	WIL	1996	6	4	3	99	4	1	SB0121
SAF77	Hlokwe 2013	SAF	Southern Africa	South Africa	WIL	2009	6	4	3	99	4	1	SB0121
SAF78	Hlokwe 2013	SAF	Southern Africa	South Africa	WIL	2009	6	4	3	99	4	1	SB0121
SAF79	Hlokwe 2013	SAF	Southern Africa	South Africa	WIL	2009	6	4	3	99	4	1	SB0121
SAF80	Hlokwe 2013	SAF	Southern Africa	South Africa	WIL	2009	6	4	3	99	4	1	SB0121
SAF81	Hlokwe 2013	SAF	Southern Africa	South Africa	WIL	2009	6	4	3	99	4	1	SB0121
SAF82	Hlokwe 2013	SAF	Southern Africa	South Africa	WIL	1996	6	4	3	99	4	1	SB0121
SAF83	Hlokwe 2013	SAF	Southern Africa	South Africa	WIL	1996	6	4	3	99	4	1	SB0121
SAF84	Hlokwe 2013	SAF	Southern Africa	South Africa	WIL	2009	6	4	3	99	4	1	SB0121
SAF85	Hlokwe 2013	SAF	Southern Africa	South Africa	WIL	2009	6	4	3	99	4	1	SB0121
SAF86	Hlokwe 2013	SAF	Southern Africa	South Africa	WIL	2009	6	4	3	99	4	1	SB0121
SAF87	Hlokwe 2013	SAF	Southern Africa	South Africa	WIL	2009	6	4	3	99	4	1	SB0121
SAF88	Hlokwe 2013	SAF	Southern Africa	South Africa	WIL	2009	6	4	3	99	4	1	SB0121
SAF89	Hlokwe 2013	SAF	Southern Africa	South Africa	WIL	2009	6	4	3	99	4	1	SB0121
SAF90	Hlokwe 2013	SAF	Southern Africa	South Africa	WIL	2010	6	4	3	99	4	1	SB0121
SAF91	Hlokwe 2013	SAF	Southern Africa	South Africa	WIL	2010	6	4	3	99	4	1	SB0121
SAF92	Hlokwe 2013	SAF	Southern Africa	South Africa	WIL	1996	6	4	3	99	4	1	SB0121
SAF93	Hlokwe 2013	SAF	Southern Africa	South Africa	WIL	1993	6	4	3	99	4	1	SB0121
SAF94	Hlokwe 2013	SAF	Southern Africa	South Africa	WIL	1997	6	4	3	99	4	1	SB0121
SAF95	Hlokwe 2013	SAF	Southern Africa	South Africa	WIL	1998	6	4	3	99	4	1	SB0121
SAF96	Hlokwe 2013	SAF	Southern Africa	South Africa	WIL	1999	6	4	5	99	4	1	SB0121
SAF97	Hlokwe 2013	SAF	Southern Africa	South Africa	WIL	1998	6	4	3	99	3	1	SB0121
SAF98	Hlokwe 2013	SAF	Southern Africa	South Africa	WIL	1998	6	4	3	99	3	1	SB0121
SAF99	Hlokwe 2013	SAF	Southern Africa	South Africa	WIL	1998	6	4	3	99	3	1	SB0121
SAF100	Hlokwe 2013	SAF	Southern Africa	South Africa	WIL	1998	6	4	3	99	3	1	SB0121
SAF101	Hlokwe 2013	SAF	Southern Africa	South Africa	WIL	1998	6	4	3	99	3	1	SB0121
SAF102	Hlokwe 2013	SAF	Southern Africa	South Africa	WIL	1997	6	4	3	99	3	1	SB0121
SAF103	Hlokwe 2013	SAF	Southern Africa	South Africa	WIL	1998	6	4	3	99	3	1	SB0121
SAF104	Hlokwe 2013	SAF	Southern Africa	South Africa	WIL	1998	6	4	3	99	3	1	SB0121
SAF105	Hlokwe 2013	SAF	Southern Africa	South Africa	WIL	1998	6	4	3	99	3	1	SB0121
SAF106	Hlokwe 2013	SAF	Southern Africa	South Africa	WIL	2000	6	4	3	99	3	1	SB0121
SAF107	Hlokwe 2013	SAF	Southern Africa	South Africa	WIL	2000	6	4	3	99	3	1	SB0121
SAF108	Hlokwe 2013	SAF	Southern Africa	South Africa	WIL	2000	6	4	3	99	3	1	SB0121
SAF109	Hlokwe 2013	SAF	Southern Africa	South Africa	WIL	2000	6	4	3	99	3	1	SB0121
SAF110	Hlokwe 2013	SAF	Southern Africa	South Africa	WIL	2000	6	4	3	99	3	1	SB0121
SAF111	Hlokwe 2013	SAF	Southern Africa	South Africa	WIL	2002	6	4	3	99	3	1	SB0121
SAF112	Hlokwe 2013	SAF	Southern Africa	South Africa	WIL	1996	6	4	3	99	3	1	SB0121
SAF113	Hlokwe 2013	SAF	Southern Africa	South Africa	WIL	1996	6	4	3	99	3	1	SB0121
SAF114	Hlokwe 2013	SAF	Southern Africa	South Africa	WIL	1996	6	4	3	99	3	1	SB0121
SAF115	Hlokwe 2013	SAF	Southern Africa	South Africa	WIL	1996	6	4	3	99	3	1	SB0121
SAF116	Hlokwe 2013	SAF	Southern Africa	South Africa	WIL	1996	6	4	3	99	3	1	SB0121
SAF117	Hlokwe 2013	SAF	Southern Africa	South Africa	WIL	1996	6	4	3	99	3	1	SB0121
SAF118	Hlokwe 2013	SAF	Southern Africa	South Africa	WIL	1996	6	4	3	99	3	1	SB0121
SAF119	Hlokwe 2013	SAF	Southern Africa	South Africa	WIL	1994	6	4	3	99	3	1	SB0121
SAF120	Hlokwe 2013	SAF	Southern Africa	South Africa	WIL	1999	6	4	3	99	3	1	SB0121
SAF121	Hlokwe 2013	SAF	Southern Africa	South Africa	WIL	1998	6	4	3	99	3	1	SB0121
SAF122	Hlokwe 2013	SAF	Southern Africa	South Africa	WIL	1999	6	4	3	99	3	1	SB0121
SAF123	Hlokwe 2013	SAF	Southern Africa	South Africa	WIL	2000	6	4	3	99	3	1	SB0121
SAF124	Hlokwe 2013	SAF	Southern Africa	South Africa	WIL	1995	6	4	3	99	3	1	SB0121
SAF125	Hlokwe 2013	SAF	Southern Africa	South Africa	WIL	1996	6	4	3	99	3	1	SB0121
SAF126	Hlokwe 2013	SAF	Southern Africa	South Africa	WIL	1996	6	4	4	99	3	1	SB0121
SAF127	Hlokwe 2013	SAF	Southern Africa	South Africa	WIL	1998	6	4	3	99	4	1	SB0121
SAF128	Hlokwe 2013	SAF	Southern Africa	South Africa	WIL	1995	6	4	3	99	4	1	SB0121
SAF129	Hlokwe 2013	SAF	Southern Africa	South Africa	WIL	1996	6	4	3	99	4	1	SB0121
SAF130	Hlokwe 2013	SAF	Southern Africa	South Africa	WIL	1996	6	4	3	99	4	1	SB0121
SAF131	Hlokwe 2013	SAF	Southern Africa	South Africa	WIL	1998	6	4	1	99	4	1	SB0121
SAF132	Hlokwe 2011	SAF	Southern Africa	South Africa	WIL	1997	7	6	6	4	3	0	SB0130
SAF133	Hlokwe 2011	SAF	Southern Africa	South Africa	WIL	1999	7	6	6	4	3	0	SB0130
SAF134	Hlokwe 2011	SAF	Southern Africa	South Africa	WIL	1997	7	6	6	4	3	0	SB0130
SAF135	Hlokwe 2011	SAF	Southern Africa	South Africa	WIL	1997	7	6	6	4	3	0	SB0130
SAF136	Hlokwe 2011	SAF	Southern Africa	South Africa	WIL	1997	7	6	6	4	3	0	SB0130
SAF137	Hlokwe 2011	SAF	Southern Africa	South Africa	WIL	1994	7	6	6	4	3	0	SB0130
SAF138	Hlokwe 2011	SAF	Southern Africa	South Africa	WIL	1998	7	6	6	4	3	0	SB0130
SAF139	Hlokwe 2011	SAF	Southern Africa	South Africa	WIL	1999	7	6	6	4	3	0	SB0130
SAF140	Hlokwe 2011	SAF	Southern Africa	South Africa	WIL	2002	7	6	6	4	3	0	SB0130
SAF141	Hlokwe 2011	SAF	Southern Africa	South Africa	WIL	2002	7	6	6	4	3	0	SB0130
SAF142	Hlokwe 2011	SAF	Southern Africa	South Africa	WIL	1993	7	6	6	4	3	0	SB0130
SAF143	Hlokwe 2011	SAF	Southern Africa	South Africa	WIL	2006	7	6	6	4	3	0	SB0130
SAF144	Hlokwe 2011	SAF	Southern Africa	South Africa	WIL	2000	7	6	6	4	3	0	SB0130
SAF145	Hlokwe 2011	SAF	Southern Africa	South Africa	WIL	2008	7	5	4	4	3	0	SB0130
SAF146	Hlokwe 2011	SAF	Southern Africa	South Africa	WIL	2002	7	6	6	4	3	0	SB0130
SAF147	Hlokwe 2011	SAF	Southern Africa	South Africa	WIL	2002	7	6	6	4	3	0	SB0130
SAF148	Hlokwe 2011	SAF	Southern Africa	South Africa	WIL	2002	7	6	6	4	3	0	SB0130
SAF149	Hlokwe 2011	SAF	Southern Africa	South Africa	WIL	2002	7	6	6	4	3	0	SB0130
SAF150	Hlokwe 2011	SAF	Southern Africa	South Africa	WIL	2002	7	6	6	4	3	0	SB0130
SAF151	Hlokwe 2011	SAF	Southern Africa	South Africa	WIL	2008	7	6	6	4	3	0	SB0130
SAF152	Hlokwe 2011	SAF	Southern Africa	South Africa	WIL	1995	7	6	6	4	3	0	SB0130
SAF153	Hlokwe 2011	SAF	Southern Africa	South Africa	WIL	1993	7	6	6	4	3	0	SB0130
SAF154	Hlokwe 2011	SAF	Southern Africa	South Africa	WIL	1997	7	6	6	4	3	0	SB0130
SAF155	Hlokwe 2011	SAF	Southern Africa	South Africa	WIL	1993	7	6	6	4	3	0	SB0130
SAF156	Hlokwe 2011	SAF	Southern Africa	South Africa	WIL	2008	7	5	4	4	5	0	SB0121
SAF157	Hlokwe 2011	SAF	Southern Africa	South Africa	WIL	2007	7	5	4	4	5	0	SB0121
SAF158	Hlokwe 2011	SAF	Southern Africa	South Africa	WIL	2007	4	6	6	4	3	0	SB1474
SAF159	Hlokwe 2011	SAF	Southern Africa	South Africa	WIL	2007	4	6	6	4	3	0	SB1474
SAF160	Hlokwe 2011	SAF	Southern Africa	South Africa	WIL	2007	4	6	6	4	3	0	SB1474
SAF161	Hlokwe 2011	SAF	Southern Africa	South Africa	WIL	2007	4	6	6	4	3	0	SB1474
SAF162	Hlokwe 2011	SAF	Southern Africa	South Africa	WIL	2000	7	6	6	4	3	0	SB0140
SAF163	Musoke 2015	SAF	Southern Africa	South Africa	CAT	2013	8	5	5	99	3	1	SB0267
SAF164	Musoke 2015	SAF	Southern Africa	South Africa	CAT	2013	7	5	5	99	3	1	SB0267
SAF165	Musoke 2015	SAF	Southern Africa	South Africa	CAT	2013	7	5	5	99	3	1	SB0267
SAF166	Musoke 2015	SAF	Southern Africa	South Africa	CAT	2013	5	5	5	99	3	1	SB1235
SAF167	Musoke 2015	SAF	Southern Africa	South Africa	CAT	2013	6	3	5	99	3	1	SB0131
SAF168	Musoke 2015	SAF	Southern Africa	South Africa	CAT	2013	6	3	5	99	3	1	SB0131
SAF169	Musoke 2015	SAF	Southern Africa	South Africa	WIL	2013	6	5	5	99	3	1	SB0140
SAF170	Musoke 2015	SAF	Southern Africa	South Africa	WIL	2013	5	5	5	99	3	1	SB0140
SAF171	Musoke 2015	SAF	Southern Africa	South Africa	CAT	2013	5	5	5	99	3	1	SB0140
SAF172	Musoke 2015	SAF	Southern Africa	South Africa	WIL	2013	6	5	5	99	3	1	SB0130
SAF173	Musoke 2015	SAF	Southern Africa	South Africa	CAT	2013	6	5	5	99	3	1	SB0130
SAF174	Musoke 2015	SAF	Southern Africa	South Africa	CAT	2013	4	5	5	99	3	1	SB0130
SAF175	Musoke 2015	SAF	Southern Africa	South Africa	WIL	2013	3	3	5	99	3	1	SB1474
SAF176	Musoke 2015	SAF	Southern Africa	South Africa	CAT	2013	6	4	3	99	4	1	SB0134
SAF177	Musoke 2015	SAF	Southern Africa	South Africa	CAT	2013	6	4	3	99	4	1	SB0121
SAF178	Musoke 2015	SAF	Southern Africa	South Africa	CAT	2013	6	4	3	99	4	1	SB0121
SAF179	Musoke 2015	SAF	Southern Africa	South Africa	CAT	2013	6	4	3	99	4	1	SB0121
SAF180	Musoke 2015	SAF	Southern Africa	South Africa	CAT	2013	6	4	3	99	4	1	SB0121
SAF181	Musoke 2015	SAF	Southern Africa	South Africa	CAT	2013	6	4	3	99	4	1	SB0121
SAF182	Musoke 2015	SAF	Southern Africa	South Africa	WIL	2013	6	4	3	99	4	1	SB0121
SAF183	Musoke 2015	SAF	Southern Africa	South Africa	WIL	2013	6	4	3	99	4	1	SB0121
SAF184	Musoke 2015	SAF	Southern Africa	South Africa	WIL	2013	6	4	3	99	4	1	SB0121
SAF185	Musoke 2015	SAF	Southern Africa	South Africa	WIL	2013	6	4	3	99	4	1	SB0121
SAF186	Musoke 2015	SAF	Southern Africa	South Africa	WIL	2013	6	4	3	99	4	1	SB0121
SAF187	Musoke 2015	SAF	Southern Africa	South Africa	WIL	2013	6	4	3	99	4	1	SB0121
SAF188	Musoke 2015	SAF	Southern Africa	South Africa	WIL	2013	6	4	3	99	4	1	SB0121
SAF189	Musoke 2015	SAF	Southern Africa	South Africa	WIL	2013	6	4	3	99	4	1	SB0121
SAF190	Musoke 2015	SAF	Southern Africa	South Africa	WIL	2013	6	4	3	99	4	1	SB0121
SAF191	Musoke 2015	SAF	Southern Africa	South Africa	WIL	2013	6	4	3	99	3	1	SB0121
SAF192	Musoke 2015	SAF	Southern Africa	South Africa	WIL	2013	6	4	3	99	4	1	SB0121
SAF193	Musoke 2015	SAF	Southern Africa	South Africa	WIL	2013	6	4	3	99	4	1	SB0121
TAN1	Katale 2015	TAN	Eastern Africa	Tanzania	WIL	2013	2	2	5	3	3	0	SB0133
TAN2	Katale 2015	TAN	Eastern Africa	Tanzania	WIL	2013	4	2	5	3	3	0	SB0133
TAN3	Katale 2015	TAN	Eastern Africa	Tanzania	WIL	2013	4	2	5	3	3	0	SB0133
TAN4	Katale 2015	TAN	Eastern Africa	Tanzania	CAT	2013	4	5	5	3	4	0	SB2290
TAN5	Katale 2015	TAN	Eastern Africa	Tanzania	CAT	2013	3	2	5	3	3	0	SB2289
TAN6	Berg 2011	TAN	Eastern Africa	Tanzania	CAT		3	2	5	4	3	0	SB0133
TAN7	Berg 2011	TAN	Eastern Africa	Tanzania	CAT		3	2	5	4	3	0	SB0133
TAN8	Berg 2011	TAN	Eastern Africa	Tanzania	CAT		3	2	5	4	3	0	SB0133
TAN9	Berg 2011	TAN	Eastern Africa	Tanzania	CAT		3	2	5	4	3	0	SB0133
TAN10	Berg 2011	TAN	Eastern Africa	Tanzania	CAT		3	2	5	4	3	0	SB0133
TAN11	Berg 2011	TAN	Eastern Africa	Tanzania	CAT		3	2	5	4	3	0	SB0133
TAN12	Berg 2011	TAN	Eastern Africa	Tanzania	CAT		3	2	5	4	3	0	SB0133
TAN13	Berg 2011	TAN	Eastern Africa	Tanzania	CAT		3	2	5	4	3	0	SB0133
TAN14	Muller 2009	TAN	Eastern Africa	Tanzania	CAT		3	2	5	4	3	0	SB0133
TAN15	Muller 2009	TAN	Eastern Africa	Tanzania	CAT		3	2	5	4	3	0	SB0133
TAN16	Muller 2009	TAN	Eastern Africa	Tanzania	CAT		3	2	5	4	3	0	SB0133
TAN17	Muller 2009	TAN	Eastern Africa	Tanzania	CAT		4	6	5	4	4	0	SB0425
TAN18	Muller 2009	TAN	Eastern Africa	Tanzania	CAT		3	2	5	4	3	0	SB0133
TAN19	Muller 2009	TAN	Eastern Africa	Tanzania	CAT		3	2	5	4	3	0	SB0133
TAN20	Muller 2009	TAN	Eastern Africa	Tanzania	CAT		99	2	5	4	3	1	SB1446
TAN21	Muller 2009	TAN	Eastern Africa	Tanzania	CAT		3	2	5	4	3	0	SB0133
TAN22	Muller 2009	TAN	Eastern Africa	Tanzania	CAT		4	5	5	4	4	0	SB0425
TAN23	Muller 2009	TAN	Eastern Africa	Tanzania	CAT		4	5	5	4	4	0	SB0425
TAN24	Muller 2009	TAN	Eastern Africa	Tanzania	CAT		3	2	5	4	3	0	SB0133
TAN25	Muller 2009	TAN	Eastern Africa	Tanzania	CAT		3	2	5	4	3	0	SB0133
TAN26	Muller 2009	TAN	Eastern Africa	Tanzania	CAT		3	2	5	4	3	0	SB0133
TAN27	Muller 2009	TAN	Eastern Africa	Tanzania	CAT		4	5	5	4	4	0	SB0425
TUN1	Kahla 2011	TUN	North Africa	Tunisia	CAT	2006	5	8	4	4	3	0	SB1200
TUN2	Kahla 2011	TUN	North Africa	Tunisia	CAT	2006	5	4	2	4	3	0	SB1093
TUN3	Kahla 2011	TUN	North Africa	Tunisia	CAT	2006	5	4	2	4	3	0	SB1093
TUN4	Kahla 2011	TUN	North Africa	Tunisia	CAT	2006	5	4	4	4	3	0	SB1003
TUN5	Kahla 2011	TUN	North Africa	Tunisia	CAT	2006	5	4	4	4	3	0	SB1003
TUN6	Kahla 2011	TUN	North Africa	Tunisia	CAT	2006	5	4	2	4	3	0	SB1093
UGA1	Berg 2011	UGA	Central/Western Africa	Uganda	CAT	2006	2	1	7	4	3	0	SB1404
UGA2	Berg 2011	UGA	Central/Western Africa	Uganda	CAT	2006	2	1	6	4	2	0	SB1407
ZAM1	Malama 2014	ZAM	Southern Africa	Zambia	CAT	2012	7	2	99	2	3	1	SB0120
ZAM2	Malama 2014	ZAM	Southern Africa	Zambia	CAT	2012	7	2	99	2	1	1	SB0120
ZAM3	Malama 2014	ZAM	Southern Africa	Zambia	CAT	2012	7	2	99	2	1	1	SB0120
ZAM4	Malama 2014	ZAM	Southern Africa	Zambia	CAT	2012	7	2	99	3	3	1	SB0120
ZAM5	Malama 2014	ZAM	Southern Africa	Zambia	CAT	2012	7	2	99	2	3	1	SB0120
ZAM6	Malama 2014	ZAM	Southern Africa	Zambia	CAT	2012	7	2	99	2	3	1	SB0120
ZAM7	Malama 2014	ZAM	Southern Africa	Zambia	CAT	2012	7	2	99	3	1	1	SB0120
ZAM9	Malama 2014	ZAM	Southern Africa	Zambia	CAT	2012	2	2	99	3	3	1	SB0120
ZAM10	Malama 2014	ZAM	Southern Africa	Zambia	CAT	2012	2	2	99	3	3	1	SB0120
ZAM11	Malama 2014	ZAM	Southern Africa	Zambia	HUM	2012	6	2	99	3	3	1	SB0120
ZAM12	Malama 2014	ZAM	Southern Africa	Zambia	CAT	2012	6	2	99	3	3	1	SB0120
ZAM13	Malama 2014	ZAM	Southern Africa	Zambia	CAT	2012	7	2	99	3	3	1	SB0120
ZAM14	Malama 2014	ZAM	Southern Africa	Zambia	CAT	2012	7	2	99	3	3	1	SB0120
ZAM15	Malama 2014	ZAM	Southern Africa	Zambia	CAT	2012	7	2	99	3	3	1	SB0120
ZAM16	Malama 2014	ZAM	Southern Africa	Zambia	CAT	2012	7	2	99	3	3	1	SB0120
ZAM17	Malama 2014	ZAM	Southern Africa	Zambia	CAT	2012	7	2	99	3	3	1	SB0120
ZAM18	Malama 2014	ZAM	Southern Africa	Zambia	CAT	2012	7	2	99	3	3	1	SB0120
ZAM20	Malama 2014	ZAM	Southern Africa	Zambia	CAT	2012	7	2	99	3	3	1	SB0120
ZAM22	Malama 2014	ZAM	Southern Africa	Zambia	CAT	2012	7	2	99	3	3	1	SB0120
ZAM23	Malama 2014	ZAM	Southern Africa	Zambia	CAT	2012	7	2	99	3	3	1	SB0120
ZAM24	Malama 2014	ZAM	Southern Africa	Zambia	CAT	2012	7	2	99	3	3	1	SB0120
ZAM25	Malama 2014	ZAM	Southern Africa	Zambia	CAT	2012	7	2	99	2	3	1	SB0120
ZAM26	Malama 2014	ZAM	Southern Africa	Zambia	CAT	2012	7	2	99	3	1	1	SB0120
ZAM27	Malama 2014	ZAM	Southern Africa	Zambia	CAT	2012	7	2	99	3	1	1	SB0120
							19	14	36	167	3
